# Supplementary material for: Diaqua­bis­(3-nitro­benzoato-κO 1)bis­[1H-5-(3-pyrid­yl)-3-(4-pyrid­yl)-1H-1,2,4-triazole-κN 5]cobalt(II) dihydrate
Source: Acta Crystallogr Sect E Struct Rep Online. 2010 Nov 17;66(Pt 12):m1588. doi: 10.1107/S1600536810046374 (PMC3011517; doi:10.1107/S1600536810046374)
Supplement: Supplementary file 1 [file e-66-m1588-sup1.cif]

##############################################################################
###                                                                        ###
###        Electronic paper (Acta Crystallographica Section E)             ###
###                                                                        ###
##############################################################################
#                                                                            #
# This CIF contains the data in a paper accepted for publication in Acta     #
# Crystallographica Section E. It conforms to the requirements of Notes      #
# for Authors for Section E, and has been peer reviewed under the auspices   #
# of the IUCr Commission on Journals.                                        #
#                                                                            #
# Full details of the Crystallographic Information File format               #
# are given in the paper "The Crystallographic Information File (CIF):       #
# a New Standard Archive File for Crystallography" by S. R. Hall, F. H.      #
# Allen and I. D. Brown [Acta Cryst. (1991), A47, 655-685].                  #
#                                                                            #
# The current version of the core CIF dictionary is obtainable from          #
# ftp://ftp.iucr.org/pub/cif_core.dic. The current version number is 2.4.    #
#                                                                            #
# Software is freely available for graphical display of the structure(s) in  #
# this CIF.  For information consult the CIF home page http://www.iucr.org/  #
# cif/home.html                                                              #
#                                                                            #
# This file may be used for bona fide research purposes within the           #
# scientific community so long as proper attribution is given to the journal # 
# article from which it was obtained.                                        #
#                                                                            #
##############################################################################
                                             
data_global
_audit_creation_method     SHELXL-97
_journal_date_recd_electronic     2010-09-06
_journal_date_accepted     2010-11-10
_journal_name_full     'Acta Crystallographica, Section E'
_journal_year     2010
_journal_volume     66
_journal_issue     12
_journal_page_first     m1588
_journal_page_last     m1588
_journal_paper_category     QM
_journal_coeditor_code     BG2368
_publ_contact_author_name
;
Zhang, Yun-Liang
;
_publ_contact_author_address
;Department of Pharmacy
Shaoyang medical college
Shaoyang, Hunan, 422000
People's Republic of China
;
_publ_contact_author_email     yunliangz2009@163.com
_publ_contact_author_fax     ?
_publ_contact_author_phone     ?
_publ_section_title
;\
Diaquabis(3-nitrobenzoato-\k<i>O</i>^1^)bis[1<i>H</i>-5-(3-pyridyl)-3-(4-\
pyridyl)-1<i>H</i>-1,2,4-triazole-\k<i>N</i>^5^]cobalt(II) dihydrate
;
loop_
    _publ_author_name
    _publ_author_footnote
    _publ_author_address
    'Zhang, Yun-Liang' .
;
Department of Pharmacy
Shaoyang Medical College
Shaoyang, Hunan 422000
People's Republic of China
;
    'Liu, Ti-Lou' .
;
Department of Pharmacy
Shaoyang Medical College
Shaoyang, Hunan 422000
People's Republic of China
;
    'Sun, Shuang-Jiao' .
;
Department of Pharmacy
Shaoyang Medical College
Shaoyang, Hunan 422000
People's Republic of China
;
    'Li, Jie-Hong' .
;
Department of Pharmacy
Shaoyang Medical College
Shaoyang, Hunan 422000
People's Republic of China
;
    'Wu, Shi-Qing' .
;
Department of Pharmacy
Shaoyang Medical College
Shaoyang, Hunan 422000
People's Republic of China
;
data_I
_audit_creation_method     SHELXL-97
_chemical_name_systematic
;
Diaquabis(3-nitrobenzoato-\k<i>O</i>^1^)bis[1<i>H</i>-5-(3-pyridyl)-
3-(4-pyridyl)-1<i>H</i>-1,2,4-triazole-\k<i>N</i>^5^]cobalt(II) dihydrate
;
_chemical_name_common     ?
_chemical_formula_moiety     'C38 H30 Co N12 O10, 2(H2 O)'
_chemical_formula_sum     'C38 H34 Co N12 O12'
_chemical_formula_iupac     '[Co (C7 H4 N O4)2 (C12 H9 N5)2 (H2 O)2], 2H2 O'
_chemical_formula_weight     909.70
_chemical_melting_point     ?
_symmetry_cell_setting     triclinic
_symmetry_space_group_name_H-M     'P -1'
_symmetry_space_group_name_Hall     '-P 1'
loop_
    _symmetry_equiv_pos_as_xyz
    'x, y, z'
    '-x, -y, -z'
_cell_length_a     8.7080(17)
_cell_length_b     9.850(2)
_cell_length_c     12.488(3)
_cell_angle_alpha     81.97(3)
_cell_angle_beta     85.74(3)
_cell_angle_gamma     71.36(3)
_cell_volume     1004.5(4)
_cell_formula_units_Z     1
_cell_measurement_reflns_used     2567
_cell_measurement_theta_min     1.5
_cell_measurement_theta_max     25.00
_cell_measurement_temperature     293(2)
_exptl_crystal_description     block
_exptl_crystal_colour     red
_exptl_crystal_size_max     0.40
_exptl_crystal_size_mid     0.20
_exptl_crystal_size_min     0.12
_exptl_crystal_density_diffrn     1.504
_exptl_crystal_density_meas     ?
_exptl_crystal_density_method     'not measured'
_exptl_crystal_F_000     469
_exptl_absorpt_coefficient_mu     0.507
_exptl_absorpt_correction_type     multi-scan
_exptl_absorpt_process_details     '(SADABS; Sheldrick, 1996)'
_exptl_absorpt_correction_T_min     0.8352
_exptl_absorpt_correction_T_max     0.9446
_exptl_special_details
;
;
_diffrn_ambient_temperature     293(2)
_diffrn_radiation_type     MoK\a
_diffrn_radiation_wavelength     0.71073
_diffrn_radiation_source     'fine-focus sealed tube'
_diffrn_radiation_monochromator     graphite
_diffrn_measurement_device_type     'Bruker SMART CCD area-detector'
_diffrn_measurement_method     'phi and omega scans'
_diffrn_detector_area_resol_mean     ?
_diffrn_reflns_number     5815
_diffrn_reflns_av_R_equivalents     0.0537
_diffrn_reflns_av_sigmaI/netI     0.0838
_diffrn_reflns_theta_min     3.01
_diffrn_reflns_theta_max     25.00
_diffrn_reflns_theta_full     25.00
_diffrn_measured_fraction_theta_max     0.993
_diffrn_measured_fraction_theta_full     0.993
_diffrn_reflns_limit_h_min     -10
_diffrn_reflns_limit_h_max     10
_diffrn_reflns_limit_k_min     -11
_diffrn_reflns_limit_k_max     11
_diffrn_reflns_limit_l_min     -14
_diffrn_reflns_limit_l_max     12
_diffrn_standards_number     2
_diffrn_standards_interval_count     150
_diffrn_standards_interval_time     ?
_diffrn_standards_decay_%     ?
_refine_special_details
;
Refinement of <i>F</i>^2^ against ALL reflections. The weighted <i>R</i>-factor
<i>wR</i> and goodness of fit <i>S</i> are based on <i>F</i>^2^, conventional
<i>R</i>-factors <i>R</i> are based on <i>F</i>, with <i>F</i> set to zero for
negative <i>F</i>^2^. The threshold expression of <i>F</i>^2^ >
\s(<i>F</i>^2^) is used only for calculating <i>R</i>-factors(gt) <i>etc</i>.
and is not relevant to the choice of reflections for refinement.
<i>R</i>-factors based on <i>F</i>^2^ are statistically about twice as large
as those based on <i>F</i>, and <i>R</i>- factors based on ALL data will be
even larger.
;
_reflns_number_total     3518
_reflns_number_gt     2642
_reflns_threshold_expression     I>2sigma(I)
_refine_ls_structure_factor_coef     Fsqd
_refine_ls_matrix_type     full
_refine_ls_R_factor_all     0.0911
_refine_ls_R_factor_gt     0.0632
_refine_ls_wR_factor_gt     0.1327
_refine_ls_wR_factor_ref     0.1462
_refine_ls_goodness_of_fit_ref     1.026
_refine_ls_restrained_S_all     1.025
_refine_ls_number_reflns     3518
_refine_ls_number_parameters     306
_refine_ls_number_restraints     7
_refine_ls_hydrogen_treatment     mixed
_refine_ls_weighting_scheme     calc
_refine_ls_weighting_details
         'calc w=1/[\s^2^(Fo^2^)+(0.0646P)^2^+0.2000P] where P=(Fo^2^+2Fc^2^)/3'
_atom_sites_solution_hydrogens     geom
_atom_sites_solution_primary     direct
_atom_sites_solution_secondary     difmap
_refine_ls_shift/su_max     0.000
_refine_ls_shift/su_mean     0.000
_refine_diff_density_max     0.431
_refine_diff_density_min     -0.677
_refine_ls_extinction_method     none
_refine_ls_extinction_coef     ?
loop_
    _atom_type_symbol
    _atom_type_description
    _atom_type_scat_dispersion_real
    _atom_type_scat_dispersion_imag
    _atom_type_scat_source
    'C' 'C' 0.0033 0.0016
                         'International Tables Vol C Tables 4.2.6.8 and 6.1.1.4'
    'H' 'H' 0.0000 0.0000
                         'International Tables Vol C Tables 4.2.6.8 and 6.1.1.4'
    'Co' 'Co' 0.3494 0.9721
                         'International Tables Vol C Tables 4.2.6.8 and 6.1.1.4'
    'N' 'N' 0.0061 0.0033
                         'International Tables Vol C Tables 4.2.6.8 and 6.1.1.4'
    'O' 'O' 0.0106 0.0060
                         'International Tables Vol C Tables 4.2.6.8 and 6.1.1.4'
_computing_data_collection     'SMART (Bruker, 1998)'
_computing_cell_refinement     'SAINT (Bruker, 1998)'
_computing_data_reduction     'SAINT (Bruker, 1998)'
_computing_structure_solution     'SHELXS97 (Sheldrick, 2008)'
_computing_structure_refinement     'SHELXL97 (Sheldrick, 2008)'
_computing_molecular_graphics     'SHELXTL (Sheldrick, 2008)'
_computing_publication_material     'SHELXTL (Sheldrick, 2008)'
loop_
    _atom_site_type_symbol
    _atom_site_label
    _atom_site_fract_x
    _atom_site_fract_y
    _atom_site_fract_z
    _atom_site_U_iso_or_equiv
    _atom_site_adp_type
    _atom_site_calc_flag
    _atom_site_refinement_flags
    _atom_site_occupancy
    _atom_site_disorder_assembly
    _atom_site_disorder_group
    Co Co1 1.0000 0.5000 0.5000 0.0338(2) Uani d S 1 . .
    C C1 0.8882(5) 0.5642(5) 0.2676(3) 0.0402(10) Uani d . 1 . .
    C C2 0.8606(4) 0.5027(4) 0.1685(3) 0.0381(9) Uani d . 1 . .
    C C3 0.9466(5) 0.3630(5) 0.1493(3) 0.0559(11) Uani d . 1 . .
    H H3A 1.0224 0.3042 0.1985 0.067 Uiso calc R 1 . .
    C C4 0.9203(6) 0.3103(5) 0.0571(4) 0.0649(13) Uani d . 1 . .
    H H4A 0.9803 0.2171 0.0440 0.078 Uiso calc R 1 . .
    C C5 0.8061(6) 0.3954(5) -0.0147(3) 0.0567(12) Uani d . 1 . .
    H H5 0.7877 0.3608 -0.0765 0.068 Uiso calc R 1 . .
    C C6 0.7193(5) 0.5333(5) 0.0068(3) 0.0429(10) Uani d . 1 . .
    C C7 0.7445(4) 0.5889(4) 0.0965(3) 0.0397(9) Uani d . 1 . .
    H H7A 0.6849 0.6826 0.1087 0.048 Uiso calc R 1 . .
    C C8 0.7649(4) 0.3339(4) 0.4794(3) 0.0364(9) Uani d . 1 . .
    H H8A 0.8321 0.3094 0.4190 0.044 Uiso calc R 1 . .
    C C9 0.6321(4) 0.2837(4) 0.4974(3) 0.0328(8) Uani d . 1 . .
    C C10 0.5367(4) 0.3156(4) 0.5896(3) 0.0382(9) Uani d . 1 . .
    H H10A 0.4482 0.2822 0.6056 0.046 Uiso calc R 1 . .
    C C11 0.5751(4) 0.3979(4) 0.6575(3) 0.0426(10) Uani d . 1 . .
    H H11A 0.5120 0.4214 0.7197 0.051 Uiso calc R 1 . .
    C C12 0.7069(4) 0.4449(4) 0.6328(3) 0.0372(9) Uani d . 1 . .
    H H12A 0.7319 0.4998 0.6797 0.045 Uiso calc R 1 . .
    C C13 0.6008(4) 0.1986(4) 0.4186(3) 0.0352(9) Uani d . 1 . .
    C C14 0.4831(4) 0.0989(4) 0.3271(3) 0.0361(9) Uani d . 1 . .
    C C15 0.3665(4) 0.0439(4) 0.2817(3) 0.0371(9) Uani d . 1 . .
    C C16 0.2248(4) 0.0407(4) 0.3380(3) 0.0424(10) Uani d . 1 . .
    H H16A 0.2023 0.0715 0.4062 0.051 Uiso calc R 1 . .
    C C17 0.1174(5) -0.0086(5) 0.2919(3) 0.0524(11) Uani d . 1 . .
    H H17A 0.0236 -0.0114 0.3316 0.063 Uiso calc R 1 . .
    C C18 0.2767(5) -0.0503(5) 0.1408(3) 0.0558(12) Uani d . 1 . .
    H H18A 0.2958 -0.0813 0.0726 0.067 Uiso calc R 1 . .
    C C19 0.3924(5) -0.0047(5) 0.1808(3) 0.0483(11) Uani d . 1 . .
    H H19A 0.4871 -0.0063 0.1405 0.058 Uiso calc R 1 . .
    N N1 0.8013(3) 0.4154(3) 0.5443(2) 0.0338(7) Uani d . 1 . .
    N N2 0.4570(3) 0.1725(3) 0.4117(2) 0.0357(7) Uani d . 1 . .
    N N3 0.7120(3) 0.1453(4) 0.3446(2) 0.0440(8) Uani d . 1 . .
    N N4 0.6339(4) 0.0816(4) 0.2875(3) 0.0431(8) Uani d D 1 . .
    N N5 0.1390(4) -0.0527(4) 0.1940(3) 0.0526(9) Uani d . 1 . .
    N N6 0.5966(5) 0.6266(5) -0.0687(3) 0.0576(10) Uani d . 1 . .
    O O1 0.9798(3) 0.4763(3) 0.33767(19) 0.0411(7) Uani d . 1 . .
    O O2 0.8182(4) 0.6953(3) 0.2740(2) 0.0514(7) Uani d . 1 . .
    O O3 0.5106(4) 0.7427(4) -0.0446(3) 0.0811(11) Uani d . 1 . .
    O O4 0.5802(4) 0.5808(5) -0.1515(3) 0.0949(13) Uani d . 1 . .
    O O5 1.1510(3) 0.2825(3) 0.5207(2) 0.0410(7) Uani d D 1 . .
    O O6 0.1644(3) 0.0713(3) 0.8675(2) 0.0491(7) Uani d D 1 . .
    H H5A 1.237(3) 0.253(4) 0.484(3) 0.062(14) Uiso d D 1 . .
    H H4 0.687(4) 0.042(4) 0.234(2) 0.046(11) Uiso d D 1 . .
    H H6A 0.073(4) 0.061(5) 0.861(4) 0.098(19) Uiso d D 1 . .
    H H5B 1.177(6) 0.285(7) 0.586(2) 0.13(3) Uiso d D 1 . .
    H H6B 0.164(5) 0.155(3) 0.839(4) 0.084(18) Uiso d D 1 . .
loop_
    _atom_site_aniso_label
    _atom_site_aniso_U_11
    _atom_site_aniso_U_22
    _atom_site_aniso_U_33
    _atom_site_aniso_U_12
    _atom_site_aniso_U_13
    _atom_site_aniso_U_23
    Co1 0.0306(4) 0.0402(5) 0.0342(4) -0.0127(3) 0.0013(3) -0.0139(3)
    C1 0.046(2) 0.054(3) 0.030(2) -0.027(2) 0.0032(18) -0.009(2)
    C2 0.041(2) 0.044(3) 0.0316(19) -0.016(2) 0.0003(17) -0.0089(18)
    C3 0.062(3) 0.055(3) 0.045(2) -0.009(3) -0.011(2) -0.009(2)
    C4 0.079(3) 0.048(3) 0.063(3) -0.004(3) -0.002(3) -0.030(2)
    C5 0.070(3) 0.061(3) 0.043(2) -0.018(3) -0.005(2) -0.020(2)
    C6 0.049(2) 0.052(3) 0.032(2) -0.020(2) -0.0007(18) -0.0097(19)
    C7 0.044(2) 0.041(3) 0.037(2) -0.015(2) 0.0036(18) -0.0104(18)
    C8 0.0296(18) 0.042(3) 0.037(2) -0.0077(18) 0.0020(16) -0.0117(18)
    C9 0.0306(18) 0.030(2) 0.0369(19) -0.0078(17) -0.0032(16) -0.0058(16)
    C10 0.0325(19) 0.045(3) 0.040(2) -0.0159(19) 0.0000(16) -0.0075(18)
    C11 0.037(2) 0.054(3) 0.039(2) -0.015(2) 0.0055(17) -0.0135(19)
    C12 0.0339(19) 0.042(3) 0.037(2) -0.0103(19) -0.0002(16) -0.0146(18)
    C13 0.0309(18) 0.036(2) 0.041(2) -0.0124(18) 0.0007(16) -0.0115(17)
    C14 0.0349(19) 0.033(2) 0.043(2) -0.0107(18) 0.0012(17) -0.0117(18)
    C15 0.0341(19) 0.035(2) 0.042(2) -0.0078(18) -0.0064(17) -0.0082(17)
    C16 0.039(2) 0.040(3) 0.049(2) -0.0102(19) 0.0005(18) -0.0144(19)
    C17 0.035(2) 0.055(3) 0.069(3) -0.013(2) -0.001(2) -0.018(2)
    C18 0.059(3) 0.062(3) 0.054(3) -0.024(3) -0.002(2) -0.021(2)
    C19 0.045(2) 0.061(3) 0.048(2) -0.024(2) 0.0039(19) -0.020(2)
    N1 0.0301(15) 0.037(2) 0.0351(16) -0.0090(14) -0.0009(13) -0.0116(14)
    N2 0.0330(15) 0.039(2) 0.0385(17) -0.0128(15) 0.0000(13) -0.0122(14)
    N3 0.0365(17) 0.054(2) 0.0498(19) -0.0192(17) 0.0049(15) -0.0240(17)
    N4 0.0352(17) 0.054(2) 0.0458(19) -0.0159(17) 0.0052(16) -0.0251(17)
    N5 0.0453(19) 0.056(3) 0.063(2) -0.0192(19) -0.0048(18) -0.0200(19)
    N6 0.066(2) 0.071(3) 0.039(2) -0.021(2) -0.0080(18) -0.011(2)
    O1 0.0430(14) 0.0474(19) 0.0355(14) -0.0159(14) -0.0033(12) -0.0087(13)
    O2 0.0730(19) 0.042(2) 0.0392(15) -0.0145(17) -0.0036(14) -0.0128(13)
    O3 0.095(3) 0.073(3) 0.065(2) -0.002(2) -0.0267(19) -0.0183(19)
    O4 0.102(3) 0.118(4) 0.056(2) -0.006(3) -0.0311(19) -0.038(2)
    O5 0.0344(14) 0.0447(19) 0.0428(15) -0.0066(14) 0.0028(13) -0.0178(13)
    O6 0.0490(17) 0.049(2) 0.0525(17) -0.0168(16) -0.0001(14) -0.0135(15)
_geom_special_details
;
All e.s.d.'s (except the e.s.d. in the dihedral angle between two l.s. planes)
are estimated using the full covariance matrix. The cell e.s.d.'s are taken
into account individually in the estimation of e.s.d.'s in distances, angles
and torsion angles; correlations between e.s.d.'s in cell parameters are only
used when they are defined by crystal symmetry. An approximate (isotropic)
treatment of cell e.s.d.'s is used for estimating e.s.d.'s involving l.s.
planes.
;
loop_
    _geom_bond_atom_site_label_1
    _geom_bond_atom_site_label_2
    _geom_bond_site_symmetry_2
    _geom_bond_distance
    _geom_bond_publ_flag
    Co1 O1 . 2.099(2) ?
    Co1 O1 2_766 2.099(2) ?
    Co1 O5 2_766 2.117(3) ?
    Co1 O5 . 2.117(3) ?
    Co1 N1 2_766 2.155(3) ?
    Co1 N1 . 2.155(3) ?
    C1 O2 . 1.251(5) ?
    C1 O1 . 1.266(5) ?
    C1 C2 . 1.518(5) ?
    C2 C3 . 1.385(6) ?
    C2 C7 . 1.387(5) ?
    C3 C4 . 1.389(5) ?
    C3 H3A . 0.9300 ?
    C4 C5 . 1.373(6) ?
    C4 H4A . 0.9300 ?
    C5 C6 . 1.379(6) ?
    C5 H5 . 0.9300 ?
    C6 C7 . 1.374(5) ?
    C6 N6 . 1.468(5) ?
    C7 H7A . 0.9300 ?
    C8 N1 . 1.335(4) ?
    C8 C9 . 1.388(4) ?
    C8 H8A . 0.9300 ?
    C9 C10 . 1.382(5) ?
    C9 C13 . 1.470(5) ?
    C10 C11 . 1.376(5) ?
    C10 H10A . 0.9300 ?
    C11 C12 . 1.369(5) ?
    C11 H11A . 0.9300 ?
    C12 N1 . 1.335(4) ?
    C12 H12A . 0.9300 ?
    C13 N3 . 1.321(4) ?
    C13 N2 . 1.367(4) ?
    C14 N2 . 1.329(4) ?
    C14 N4 . 1.335(4) ?
    C14 C15 . 1.473(4) ?
    C15 C16 . 1.381(5) ?
    C15 C19 . 1.387(5) ?
    C16 C17 . 1.375(5) ?
    C16 H16A . 0.9300 ?
    C17 N5 . 1.335(5) ?
    C17 H17A . 0.9300 ?
    C18 N5 . 1.332(5) ?
    C18 C19 . 1.376(5) ?
    C18 H18A . 0.9300 ?
    C19 H19A . 0.9300 ?
    N3 N4 . 1.354(4) ?
    N4 H4 . 0.850(18) ?
    N6 O3 . 1.214(5) ?
    N6 O4 . 1.219(4) ?
    O5 H5A . 0.84(3) ?
    O5 H5B . 0.87(3) ?
    O6 H6A . 0.85(4) ?
    O6 H6B . 0.85(3) ?
loop_
    _geom_angle_atom_site_label_1
    _geom_angle_atom_site_label_2
    _geom_angle_atom_site_label_3
    _geom_angle_site_symmetry_1
    _geom_angle_site_symmetry_3
    _geom_angle
    _geom_angle_publ_flag
    O1 Co1 O1 . 2_766 180.00 ?
    O1 Co1 O5 . 2_766 92.14(11) ?
    O1 Co1 O5 2_766 2_766 87.86(11) ?
    O1 Co1 O5 . . 87.86(11) ?
    O1 Co1 O5 2_766 . 92.14(11) ?
    O5 Co1 O5 2_766 . 180.00 ?
    O1 Co1 N1 . 2_766 90.32(10) ?
    O1 Co1 N1 2_766 2_766 89.68(10) ?
    O5 Co1 N1 2_766 2_766 86.07(11) ?
    O5 Co1 N1 . 2_766 93.93(11) ?
    O1 Co1 N1 . . 89.68(10) ?
    O1 Co1 N1 2_766 . 90.32(10) ?
    O5 Co1 N1 2_766 . 93.93(11) ?
    O5 Co1 N1 . . 86.07(11) ?
    N1 Co1 N1 2_766 . 180.00 ?
    O2 C1 O1 . . 125.7(3) ?
    O2 C1 C2 . . 118.0(4) ?
    O1 C1 C2 . . 116.3(4) ?
    C3 C2 C7 . . 119.6(3) ?
    C3 C2 C1 . . 121.7(4) ?
    C7 C2 C1 . . 118.7(4) ?
    C2 C3 C4 . . 120.4(4) ?
    C2 C3 H3A . . 119.8 ?
    C4 C3 H3A . . 119.8 ?
    C5 C4 C3 . . 120.2(4) ?
    C5 C4 H4A . . 119.9 ?
    C3 C4 H4A . . 119.9 ?
    C4 C5 C6 . . 118.6(4) ?
    C4 C5 H5 . . 120.7 ?
    C6 C5 H5 . . 120.7 ?
    C7 C6 C5 . . 122.4(4) ?
    C7 C6 N6 . . 117.8(4) ?
    C5 C6 N6 . . 119.8(4) ?
    C6 C7 C2 . . 118.7(4) ?
    C6 C7 H7A . . 120.6 ?
    C2 C7 H7A . . 120.6 ?
    N1 C8 C9 . . 123.5(3) ?
    N1 C8 H8A . . 118.3 ?
    C9 C8 H8A . . 118.3 ?
    C10 C9 C8 . . 117.8(3) ?
    C10 C9 C13 . . 123.3(3) ?
    C8 C9 C13 . . 118.8(3) ?
    C11 C10 C9 . . 118.8(3) ?
    C11 C10 H10A . . 120.6 ?
    C9 C10 H10A . . 120.6 ?
    C12 C11 C10 . . 119.5(3) ?
    C12 C11 H11A . . 120.2 ?
    C10 C11 H11A . . 120.2 ?
    N1 C12 C11 . . 122.9(3) ?
    N1 C12 H12A . . 118.6 ?
    C11 C12 H12A . . 118.6 ?
    N3 C13 N2 . . 114.5(3) ?
    N3 C13 C9 . . 121.0(3) ?
    N2 C13 C9 . . 124.5(3) ?
    N2 C14 N4 . . 109.5(3) ?
    N2 C14 C15 . . 126.5(3) ?
    N4 C14 C15 . . 124.0(3) ?
    C16 C15 C19 . . 117.3(3) ?
    C16 C15 C14 . . 120.8(3) ?
    C19 C15 C14 . . 121.9(3) ?
    C17 C16 C15 . . 119.1(3) ?
    C17 C16 H16A . . 120.5 ?
    C15 C16 H16A . . 120.5 ?
    N5 C17 C16 . . 124.3(4) ?
    N5 C17 H17A . . 117.8 ?
    C16 C17 H17A . . 117.8 ?
    N5 C18 C19 . . 123.9(4) ?
    N5 C18 H18A . . 118.1 ?
    C19 C18 H18A . . 118.1 ?
    C18 C19 C15 . . 119.4(3) ?
    C18 C19 H19A . . 120.3 ?
    C15 C19 H19A . . 120.3 ?
    C8 N1 C12 . . 117.4(3) ?
    C8 N1 Co1 . . 119.6(2) ?
    C12 N1 Co1 . . 123.0(2) ?
    C14 N2 C13 . . 102.9(3) ?
    C13 N3 N4 . . 102.2(3) ?
    C14 N4 N3 . . 110.9(3) ?
    C14 N4 H4 . . 133(2) ?
    N3 N4 H4 . . 116(2) ?
    C18 N5 C17 . . 116.0(3) ?
    O3 N6 O4 . . 122.5(4) ?
    O3 N6 C6 . . 119.4(3) ?
    O4 N6 C6 . . 118.1(4) ?
    C1 O1 Co1 . . 128.0(2) ?
    Co1 O5 H5A . . 123(3) ?
    Co1 O5 H5B . . 95(4) ?
    H5A O5 H5B . . 108(3) ?
    H6A O6 H6B . . 110(3) ?
loop_
    _geom_torsion_atom_site_label_1
    _geom_torsion_atom_site_label_2
    _geom_torsion_atom_site_label_3
    _geom_torsion_atom_site_label_4
    _geom_torsion_site_symmetry_1
    _geom_torsion_site_symmetry_2
    _geom_torsion_site_symmetry_3
    _geom_torsion_site_symmetry_4
    _geom_torsion
    _geom_torsion_publ_flag
    O2 C1 C2 C3 . . . . 172.9(3) ?
    O1 C1 C2 C3 . . . . -7.8(5) ?
    O2 C1 C2 C7 . . . . -8.0(5) ?
    O1 C1 C2 C7 . . . . 171.3(3) ?
    C7 C2 C3 C4 . . . . 1.7(6) ?
    C1 C2 C3 C4 . . . . -179.1(3) ?
    C2 C3 C4 C5 . . . . -1.4(7) ?
    C3 C4 C5 C6 . . . . 0.2(7) ?
    C4 C5 C6 C7 . . . . 0.8(6) ?
    C4 C5 C6 N6 . . . . 179.9(4) ?
    C5 C6 C7 C2 . . . . -0.5(5) ?
    N6 C6 C7 C2 . . . . -179.7(3) ?
    C3 C2 C7 C6 . . . . -0.7(5) ?
    C1 C2 C7 C6 . . . . -179.9(3) ?
    N1 C8 C9 C10 . . . . -2.6(6) ?
    N1 C8 C9 C13 . . . . 178.0(3) ?
    C8 C9 C10 C11 . . . . 1.5(6) ?
    C13 C9 C10 C11 . . . . -179.1(4) ?
    C9 C10 C11 C12 . . . . -0.6(6) ?
    C10 C11 C12 N1 . . . . 0.5(6) ?
    C10 C9 C13 N3 . . . . -165.6(4) ?
    C8 C9 C13 N3 . . . . 13.7(6) ?
    C10 C9 C13 N2 . . . . 17.1(6) ?
    C8 C9 C13 N2 . . . . -163.6(4) ?
    N2 C14 C15 C16 . . . . -12.9(6) ?
    N4 C14 C15 C16 . . . . 167.4(4) ?
    N2 C14 C15 C19 . . . . 166.2(4) ?
    N4 C14 C15 C19 . . . . -13.6(6) ?
    C19 C15 C16 C17 . . . . -0.4(6) ?
    C14 C15 C16 C17 . . . . 178.7(4) ?
    C15 C16 C17 N5 . . . . -1.0(7) ?
    N5 C18 C19 C15 . . . . -0.8(7) ?
    C16 C15 C19 C18 . . . . 1.3(6) ?
    C14 C15 C19 C18 . . . . -177.8(4) ?
    C9 C8 N1 C12 . . . . 2.4(5) ?
    C9 C8 N1 Co1 . . . . -175.1(3) ?
    C11 C12 N1 C8 . . . . -1.3(6) ?
    C11 C12 N1 Co1 . . . . 176.1(3) ?
    O1 Co1 N1 C8 . . . . 22.1(3) ?
    O1 Co1 N1 C8 2_766 . . . -157.9(3) ?
    O5 Co1 N1 C8 2_766 . . . 114.2(3) ?
    O5 Co1 N1 C8 . . . . -65.8(3) ?
    O1 Co1 N1 C12 . . . . -155.3(3) ?
    O1 Co1 N1 C12 2_766 . . . 24.7(3) ?
    O5 Co1 N1 C12 2_766 . . . -63.2(3) ?
    O5 Co1 N1 C12 . . . . 116.8(3) ?
    N4 C14 N2 C13 . . . . 0.6(4) ?
    C15 C14 N2 C13 . . . . -179.1(4) ?
    N3 C13 N2 C14 . . . . -0.4(4) ?
    C9 C13 N2 C14 . . . . 177.1(4) ?
    N2 C13 N3 N4 . . . . 0.0(4) ?
    C9 C13 N3 N4 . . . . -177.6(3) ?
    N2 C14 N4 N3 . . . . -0.7(5) ?
    C15 C14 N4 N3 . . . . 179.1(3) ?
    C13 N3 N4 C14 . . . . 0.4(4) ?
    C19 C18 N5 C17 . . . . -0.6(7) ?
    C16 C17 N5 C18 . . . . 1.5(7) ?
    C7 C6 N6 O3 . . . . -7.5(5) ?
    C5 C6 N6 O3 . . . . 173.4(4) ?
    C7 C6 N6 O4 . . . . 175.9(4) ?
    C5 C6 N6 O4 . . . . -3.3(5) ?
    O2 C1 O1 Co1 . . . . 17.2(5) ?
    C2 C1 O1 Co1 . . . . -162.0(2) ?
    O5 Co1 O1 C1 2_766 . . . -7.9(3) ?
    O5 Co1 O1 C1 . . . . 172.1(3) ?
    N1 Co1 O1 C1 2_766 . . . -94.0(3) ?
    N1 Co1 O1 C1 . . . . 86.0(3) ?
loop_
    _geom_hbond_atom_site_label_D
    _geom_hbond_atom_site_label_H
    _geom_hbond_atom_site_label_A
    _geom_hbond_site_symmetry_A
    _geom_hbond_distance_DH
    _geom_hbond_distance_HA
    _geom_hbond_distance_DA
    _geom_hbond_angle_DHA
    N4 H4 O6 2_656 0.85(3) 1.94(3) 2.778(5) 169(3)
    O5 H5A N2 1_655 0.84(3) 2.02(3) 2.856(4) 174(4)
    O5 H5B O2 2_766 0.87(3) 1.79(3) 2.644(4) 167(5)
    O6 H6A N5 2_556 0.85(4) 2.05(4) 2.873(5) 166(3)
    O6 H6B O2 2_666 0.85(3) 1.93(4) 2.735(4) 158(4)
