# Supplementary material for: Diaqua­bis­(3-nitro­benzoato-κO 1)bis­[1H-5-(3-pyrid­yl)-3-(4-pyrid­yl)-1H-1,2,4-triazole-κN 5]cobalt(II) dihydrate
Source: Acta Crystallogr Sect E Struct Rep Online. 2010 Nov 17;66(Pt 12):m1588. doi: 10.1107/S1600536810046374 (PMC3011517; doi:10.1107/S1600536810046374)
Supplement: Supplementary file 2 [file e-66-m1588-Isup2.hkl]

# 
# h,k,l, Fc-squared, Fo-squared, sigma(Fo-squared) and status flag 
# 
data_I
_shelx_title ' AA in P1                    New: P-1' 
_shelx_refln_list_code          4 
_shelx_F_calc_maximum      156.02 
_exptl_crystal_F_000       398.94 
_reflns_d_resolution_high  0.8410 
 
loop_ 
 _symmetry_equiv_pos_as_xyz 
 'x, y, z' 
 '-x, -y, -z' 
 
_cell_length_a     8.7080 
_cell_length_b     9.8500 
_cell_length_c    12.4880 
_cell_angle_alpha  81.970 
_cell_angle_beta   85.740 
_cell_angle_gamma  71.360 
 
_shelx_F_squared_multiplier     1.000 
 
loop_ 
 _refln_index_h 
 _refln_index_k 
 _refln_index_l 
 _refln_F_squared_calc 
 _refln_F_squared_meas 
 _refln_F_squared_sigma 
 _refln_observed_status 
   2   0   0       30.07       28.05      2.75 o 
   3   0   0      447.79      474.39     38.70 o 
   4   0   0       74.67       58.32      6.34 o 
   5   0   0      680.24      698.15     26.43 o 
   6   0   0      209.82      214.84     13.74 o 
   7   0   0      311.84      260.33     36.96 o 
   8   0   0      240.51      245.22     19.38 o 
   9   0   0        0.31       -3.43      6.46 o 
  -9   1   0       22.14       26.21     10.23 o 
  -8   1   0        1.30       11.22      7.46 o 
  -7   1   0       92.97       92.06     17.22 o 
  -6   1   0      192.15      179.22     16.43 o 
  -5   1   0      790.08      782.83     53.75 o 
  -4   1   0     3282.43     3414.87     96.98 o 
  -3   1   0      353.99      353.49     10.83 o 
  -2   1   0       61.23       57.38      4.06 o 
  -1   1   0     3866.62     3591.36     91.66 o 
   2   1   0     2583.78     2520.41    106.90 o 
   3   1   0      644.75      637.13     23.66 o 
   4   1   0      182.20      176.31      8.17 o 
   5   1   0      249.59      239.87     12.27 o 
   6   1   0       35.79       45.89      8.90 o 
   7   1   0      512.49      530.80     20.59 o 
   8   1   0        1.32       15.35     14.55 o 
   9   1   0      132.88      130.52     14.88 o 
  10   1   0       41.55       35.05     11.38 o 
  -9   2   0       35.65      223.48    116.01 o 
  -8   2   0        3.08        8.31     10.69 o 
  -7   2   0      617.33      642.09     44.45 o 
  -6   2   0      205.87      198.94     17.66 o 
  -5   2   0      624.93      689.49     46.62 o 
  -4   2   0        8.16       16.64      4.38 o 
  -3   2   0     1140.73     1019.16     50.78 o 
  -2   2   0      290.55      120.86     72.85 o 
  -1   2   0     1901.58     1962.80    130.56 o 
   0   2   0     6109.95     6419.95    146.10 o 
   1   2   0     3304.92     3550.08     48.71 o 
   2   2   0     1282.84     1262.44     34.02 o 
   3   2   0     1727.76     1513.25     31.05 o 
   4   2   0      855.31      876.72     27.72 o 
   5   2   0        2.31        8.55      3.65 o 
   6   2   0        1.35       10.57      5.15 o 
   7   2   0        4.16       14.47      4.11 o 
   8   2   0      763.68      838.01     79.88 o 
   9   2   0       45.16       60.64     19.60 o 
  10   2   0       72.44       78.19     13.89 o 
  -8   3   0       40.28       59.05     14.46 o 
  -7   3   0      500.09      487.95     77.90 o 
  -6   3   0       84.65       91.06     15.34 o 
  -5   3   0        4.11        8.94     13.86 o 
  -4   3   0      721.23      752.28     61.57 o 
  -3   3   0      457.73      445.48     18.41 o 
  -2   3   0     1906.92     2153.72     98.69 o 
  -1   3   0      613.27      618.04     19.20 o 
   0   3   0      827.89      892.25     38.21 o 
   1   3   0        0.98        4.52      2.47 o 
   2   3   0      176.61      171.59      6.41 o 
   3   3   0     3592.87     3507.43     52.21 o 
   4   3   0     1448.98     1340.19     34.78 o 
   5   3   0       19.36       17.02      6.43 o 
   6   3   0      317.61      246.08     29.68 o 
   7   3   0      137.47      124.64      7.15 o 
   8   3   0        0.39        9.56      5.02 o 
   9   3   0       92.21       93.46     11.03 o 
  10   3   0       41.74       45.00      9.96 o 
  -8   4   0      237.27      180.75     51.27 o 
  -7   4   0      200.88      106.31     38.41 o 
  -6   4   0      397.53      195.87    186.88 o 
  -5   4   0        7.96        1.79      3.91 o 
  -4   4   0       63.56       72.20      8.48 o 
  -3   4   0        2.54       15.95      3.94 o 
  -2   4   0     1024.96     1081.99     30.45 o 
  -1   4   0     1423.46     1594.64     84.53 o 
   0   4   0      706.06      842.36     45.93 o 
   1   4   0      873.60     1008.85     44.54 o 
   2   4   0       85.57       76.68      7.13 o 
   3   4   0     1271.94     1510.01    114.25 o 
   4   4   0      485.81      437.39     12.13 o 
   5   4   0      515.46      464.92     12.99 o 
   6   4   0       41.24       32.02      4.73 o 
   7   4   0       12.77       12.03      3.02 o 
   8   4   0       85.64      105.81     10.03 o 
   9   4   0      254.43      237.14     17.77 o 
  10   4   0       13.93       28.81     18.71 o 
  -7   5   0       28.42       38.60     31.48 o 
  -6   5   0      259.55      266.27     53.85 o 
  -5   5   0        4.50       15.44     18.81 o 
  -4   5   0      121.91      112.05     29.10 o 
  -3   5   0       96.99       85.92     20.59 o 
  -2   5   0       14.13        7.92     11.28 o 
  -1   5   0      297.10      338.73     33.65 o 
   0   5   0      611.12      708.93     47.91 o 
   1   5   0     2186.13     2593.40    106.31 o 
   2   5   0      735.78      749.44    107.30 o 
   3   5   0        1.24        8.02      2.17 o 
   4   5   0      212.39      201.36      8.39 o 
   5   5   0       44.82       47.16      4.03 o 
   6   5   0     1141.37     1098.23     32.18 o 
   7   5   0       28.82       26.25      7.07 o 
   8   5   0       91.75       95.66      9.19 o 
   9   5   0        9.73       11.14      5.67 o 
  10   5   0        5.62       11.10     10.59 o 
  -6   6   0       23.07       58.80     35.24 o 
  -5   6   0       43.04       42.96     28.90 o 
  -4   6   0      196.99      195.99     41.77 o 
  -3   6   0      159.73      146.89     29.30 o 
  -2   6   0        6.88       -1.58     11.09 o 
  -1   6   0      225.97      245.09     32.07 o 
   0   6   0       41.16       44.94     13.46 o 
   1   6   0      792.42      980.74     58.40 o 
   2   6   0     1687.19     1952.37     92.25 o 
   3   6   0      657.47      699.95     65.22 o 
   4   6   0       52.19       52.25      4.98 o 
   5   6   0        9.11       11.31      4.33 o 
   6   6   0       21.05       23.95      3.83 o 
   7   6   0      156.87      153.40      8.88 o 
   8   6   0      158.75      152.40     12.96 o 
   9   6   0       44.59       46.91      8.94 o 
  10   6   0       31.95       33.63      7.82 o 
  -5   7   0      116.99       94.23     39.59 o 
  -4   7   0      102.43      124.32     39.20 o 
  -3   7   0      156.22      155.01     32.07 o 
  -2   7   0      157.69      159.76     36.03 o 
  -1   7   0      102.63      102.35     24.94 o 
   0   7   0        8.00       21.18     12.87 o 
   1   7   0      247.00      248.45     25.93 o 
   2   7   0      268.27      269.04     25.34 o 
   3   7   0      157.49      143.77     10.42 o 
   4   7   0        7.48        9.39      3.24 o 
   5   7   0       95.11       94.95      7.87 o 
   6   7   0      322.80      330.99     16.93 o 
   7   7   0       80.06       77.88      7.14 o 
   8   7   0       19.29       24.91      4.80 o 
   9   7   0        0.57        5.14      9.40 o 
  -4   8   0       25.47       40.39     30.69 o 
  -3   8   0       71.53       80.18     31.08 o 
  -2   8   0      160.49      126.50     36.43 o 
  -1   8   0       83.88      109.68     31.48 o 
   0   8   0       24.67       24.75     16.23 o 
   1   8   0       52.35       55.43     18.21 o 
   2   8   0      308.22      332.59     32.07 o 
   3   8   0      149.99      140.83     12.37 o 
   4   8   0      114.56      104.89      9.64 o 
   5   8   0       19.52       25.86      4.90 o 
   6   8   0        0.29       -0.21      2.82 o 
   7   8   0       80.15       81.28      8.27 o 
   8   8   0       73.12       69.69      7.88 o 
   9   8   0        4.01        1.19      7.32 o 
  -2   9   0       82.52      109.28     39.79 o 
  -1   9   0       23.48       32.86     25.34 o 
   0   9   0      225.12      227.86     42.56 o 
   1   9   0       53.62       49.10     19.80 o 
   2   9   0       29.12       30.88     14.45 o 
   3   9   0       40.03       37.46      8.32 o 
   4   9   0        3.26        9.50      5.78 o 
   5   9   0      134.68      150.90     25.54 o 
   6   9   0      280.94      286.14     16.27 o 
   7   9   0       26.24       23.78      6.58 o 
   8   9   0        0.17        2.90      6.18 o 
  -2  10   0       17.07       -8.91     23.95 o 
  -1  10   0        0.77       40.39     29.70 o 
   0  10   0       84.07       81.76     31.87 o 
   1  10   0       39.59       51.87     23.16 o 
   2  10   0      163.92      161.15     32.47 o 
   3  10   0        3.85       19.27      7.85 o 
   4  10   0       32.31       28.54      8.59 o 
   5  10   0      200.07      204.34     20.72 o 
   6  10   0        1.27       22.71      7.48 o 
   7  10   0       44.68       41.15      9.39 o 
   0  11   0       26.49       45.73     32.66 o 
   1  11   0       72.83       59.39     30.88 o 
   2  11   0        2.10        5.94     16.63 o 
   3  11   0       30.50       26.89     10.11 o 
   4  11   0       71.36       70.17     12.55 o 
   5  11   0       35.20       45.00     11.80 o 
   6  11   0        2.52       -5.12      6.83 o 
  -5 -11   1       30.00       27.91     11.95 o 
  -4 -11   1       35.23       28.90     10.31 o 
  -3 -11   1        0.42       25.14     18.02 o 
  -2 -11   1       93.99       88.49     30.88 o 
  -1 -11   1       40.40       40.19     22.57 o 
  -7 -10   1       39.63       22.69      6.91 o 
  -6 -10   1       26.83       32.77      9.26 o 
  -5 -10   1       38.91       30.61      9.70 o 
  -4 -10   1        0.63        0.95      5.16 o 
  -3 -10   1        0.39      141.94     25.14 o 
  -2 -10   1      254.50      208.46     35.44 o 
  -1 -10   1       49.37       47.71     22.57 o 
   0 -10   1      105.28      101.36     34.25 o 
   1 -10   1       12.71       52.66     31.48 o 
  -8  -9   1        6.41        8.78      7.86 o 
  -7  -9   1       56.02       57.77      9.04 o 
  -6  -9   1      115.69      120.13     10.81 o 
  -5  -9   1       83.25      103.95     21.37 o 
  -4  -9   1        8.38        7.74      5.14 o 
  -3  -9   1       54.61       31.87     13.46 o 
  -2  -9   1       39.32       63.35     18.21 o 
  -1  -9   1      140.83      142.93     29.30 o 
   0  -9   1      134.90      111.46     29.30 o 
   1  -9   1       28.83       48.30     28.51 o 
   2  -9   1       16.49       42.76     30.29 o 
   3  -9   1       32.96       40.58     30.09 o 
  -9  -8   1       19.22       29.57      8.89 o 
  -8  -8   1       39.14       33.94      8.74 o 
  -7  -8   1      160.87      156.58     11.68 o 
  -6  -8   1       54.47       54.85      6.59 o 
  -5  -8   1      111.48      130.25     10.78 o 
  -4  -8   1      252.22      261.46     14.69 o 
  -3  -8   1       41.84       29.30      9.70 o 
  -2  -8   1       20.04       11.88      9.70 o 
  -1  -8   1      165.12      152.63     24.35 o 
   0  -8   1       27.75       46.92     18.81 o 
   1  -8   1      415.81      480.47     61.37 o 
   2  -8   1      162.01      195.79     42.37 o 
   3  -8   1       59.56       80.57     32.07 o 
   4  -8   1        0.28       10.29     25.54 o 
  -9  -7   1      102.95      107.56     13.03 o 
  -8  -7   1       68.70       42.92      8.06 o 
  -7  -7   1        0.57        0.59      2.57 o 
  -6  -7   1       11.18       13.42      4.01 o 
  -5  -7   1      300.67      358.92     16.77 o 
  -4  -7   1      232.19      240.16     12.69 o 
  -3  -7   1     1626.87     1887.87    178.07 o 
  -2  -7   1      192.61      173.22     20.39 o 
  -1  -7   1       46.74       34.64     12.08 o 
   0  -7   1       15.40       18.21     12.67 o 
   1  -7   1       23.59       29.10     14.25 o 
   2  -7   1      207.96      221.92     41.97 o 
   3  -7   1       39.84       37.02     25.54 o 
   4  -7   1      171.43      219.94     50.88 o 
   5  -7   1      103.79      110.86     44.35 o 
  -9  -6   1        1.89        7.86      5.81 o 
  -8  -6   1      266.83      242.78     16.85 o 
  -7  -6   1      425.57      412.82     21.94 o 
  -6  -6   1      111.34      114.36      7.46 o 
  -5  -6   1        6.61        8.08      4.25 o 
  -4  -6   1      401.68      426.17     15.57 o 
  -3  -6   1      215.88      208.18     11.35 o 
  -2  -6   1      857.74      840.43     41.87 o 
  -1  -6   1       36.57       25.34      8.91 o 
   0  -6   1      287.44      315.96     32.66 o 
   1  -6   1      131.25      130.66     22.37 o 
   2  -6   1       94.04       91.07     25.14 o 
   3  -6   1        0.41       20.79     18.81 o 
   4  -6   1      493.24      563.82     75.43 o 
   5  -6   1        6.66       12.27     22.77 o 
   6  -6   1       20.88       21.18     29.50 o 
 -10  -5   1       19.33       22.46      7.85 o 
  -9  -5   1       69.52       58.02     13.07 o 
  -8  -5   1      396.91      354.47     20.39 o 
  -7  -5   1      118.89       71.84      9.48 o 
  -6  -5   1      472.05      415.51     25.44 o 
  -5  -5   1      431.25      428.95     14.22 o 
  -4  -5   1       31.34       29.36      7.15 o 
  -3  -5   1     1148.57     1287.26     38.77 o 
  -2  -5   1      816.42      832.10     27.52 o 
  -1  -5   1      640.57      669.14     39.40 o 
   0  -5   1      124.56      123.33     15.84 o 
   1  -5   1      362.89      416.33     36.23 o 
   2  -5   1      184.03      194.60     28.90 o 
   3  -5   1      174.44      221.73     35.04 o 
   4  -5   1      372.92      422.66     57.61 o 
   5  -5   1      538.26      481.07     67.51 o 
   6  -5   1       52.85       49.69     29.10 o 
   7  -5   1        1.68       -3.37     21.58 o 
 -10  -4   1       15.15       32.79     10.20 o 
  -9  -4   1       67.48       73.11     10.07 o 
  -8  -4   1       25.33       32.17      7.42 o 
  -7  -4   1     1171.80     1153.82     31.92 o 
  -6  -4   1      351.67      269.32     31.85 o 
  -5  -4   1     1070.28      999.00     67.11 o 
  -4  -4   1      368.19      388.60     11.40 o 
  -3  -4   1      544.56      572.38     19.52 o 
  -2  -4   1      166.50      166.50      7.54 o 
  -1  -4   1       64.82       73.59     15.54 o 
   0  -4   1      935.08      961.34     47.12 o 
   1  -4   1     4569.40     5024.46    205.89 o 
   2  -4   1      315.38      379.71     36.03 o 
   3  -4   1        1.45        5.45      2.77 o 
   4  -4   1      191.10      180.55     16.63 o 
   5  -4   1      346.34      330.45     21.27 o 
   6  -4   1      116.12       87.96     11.13 o 
   7  -4   1       46.10       84.93     34.45 o 
   8  -4   1       55.70       31.48     30.49 o 
 -10  -3   1      113.93      119.88     15.60 o 
  -9  -3   1       72.38       70.24     10.18 o 
  -8  -3   1       11.11       18.83      6.04 o 
  -7  -3   1      116.63      116.40     11.19 o 
  -6  -3   1      224.69      215.48      8.51 o 
  -5  -3   1      509.33      447.48     17.55 o 
  -4  -3   1     1039.71      993.07     28.16 o 
  -3  -3   1     4858.64     4201.47    348.66 o 
  -2  -3   1     1539.43     1407.43     40.29 o 
  -1  -3   1       85.35       84.65      3.96 o 
   0  -3   1     1041.97     1208.41     48.70 o 
   1  -3   1        0.73        4.75      5.15 o 
   2  -3   1     3429.05     3894.25     79.39 o 
   3  -3   1      629.34      601.02     32.57 o 
   4  -3   1       81.72       57.66     20.49 o 
   5  -3   1      379.83      195.32    120.27 o 
   6  -3   1       48.48       45.72      9.22 o 
   7  -3   1       61.30       74.01     13.05 o 
   8  -3   1       34.44       42.70     11.64 o 
 -10  -2   1       58.96       48.39     12.08 o 
  -9  -2   1      124.17      127.63     14.89 o 
  -8  -2   1       46.85       48.71      8.59 o 
  -7  -2   1      163.58      175.66     22.17 o 
  -6  -2   1      251.20      237.78      9.12 o 
  -5  -2   1        1.27        5.09      1.85 o 
  -4  -2   1     2528.88     2424.95     38.21 o 
  -3  -2   1     1795.26     1722.45     26.19 o 
  -2  -2   1    12862.67    11199.20    145.84 o 
  -1  -2   1      230.17      218.66     15.84 o 
   0  -2   1     2386.76     2270.20     46.92 o 
   1  -2   1    15566.88    16676.75    406.23 o 
   2  -2   1      250.92      257.98      9.49 o 
   3  -2   1      561.31      546.40     39.00 o 
   4  -2   1       48.85       47.43      6.05 o 
   5  -2   1      528.25      547.90     28.08 o 
   6  -2   1       77.65       80.97     11.14 o 
   7  -2   1        8.99       13.26      7.56 o 
   8  -2   1        1.35        2.39      6.84 o 
   9  -2   1       43.71       38.74     11.38 o 
  -9  -1   1      207.57      225.98     26.03 o 
  -8  -1   1       21.91       27.03      7.50 o 
  -7  -1   1       70.57       71.44     10.49 o 
  -6  -1   1       81.53       77.76      5.38 o 
  -5  -1   1      181.89      167.87      8.21 o 
  -4  -1   1     1083.82     1055.97     48.67 o 
  -3  -1   1     3102.23     2713.29     64.37 o 
  -2  -1   1    20537.10    17319.97    207.06 o 
  -1  -1   1      618.35      607.83     12.37 o 
   1  -1   1      193.61      193.30     28.01 o 
   2  -1   1     2042.69     1697.06    123.78 o 
   3  -1   1      593.61      585.77     30.74 o 
   4  -1   1      107.01      110.17      6.47 o 
   5  -1   1      452.57      461.48     24.45 o 
   6  -1   1      431.65      476.24     31.85 o 
   7  -1   1       18.49       24.59      9.50 o 
   8  -1   1       91.40      114.47     13.35 o 
   9  -1   1       11.66       16.58      8.42 o 
  -9   0   1      116.70      141.14     17.98 o 
  -8   0   1      198.11      226.13     19.40 o 
  -7   0   1      109.88      109.76     11.32 o 
  -6   0   1      625.67      615.19     27.27 o 
  -5   0   1      164.28      158.34      8.90 o 
  -4   0   1     1473.26     1535.04     46.89 o 
  -3   0   1       17.57       13.29      3.07 o 
  -2   0   1     4670.97     4701.61     48.62 o 
  -1   0   1       63.60       58.33      2.09 o 
   2   0   1     1143.26     1227.73     21.70 o 
   3   0   1      871.99      945.33     21.70 o 
   4   0   1        0.85        3.45      2.17 o 
   5   0   1     1404.48     1526.31     42.20 o 
   6   0   1       62.27       68.26      7.36 o 
   7   0   1       10.95       11.51      5.78 o 
   8   0   1        5.95        9.89      5.27 o 
   9   0   1       99.07      109.41     14.60 o 
  -9   1   1      189.94      171.68     19.89 o 
  -8   1   1        0.40        1.19      5.31 o 
  -7   1   1       14.54       20.90      8.31 o 
  -6   1   1      675.77      659.63     44.94 o 
  -5   1   1      574.99      601.32     31.78 o 
  -4   1   1      173.68      158.67     11.03 o 
  -3   1   1        1.25       11.94      3.37 o 
  -2   1   1       96.21       97.63      5.88 o 
  -1   1   1    12939.78    13920.22    330.81 o 
   1   1   1      424.47      426.76     19.01 o 
   2   1   1       27.32       28.42      2.26 o 
   3   1   1      454.64      466.74     14.50 o 
   4   1   1      101.96       89.97      4.31 o 
   5   1   1      305.80      285.89     10.04 o 
   6   1   1      474.91      457.43     15.99 o 
   7   1   1      852.28      911.74     35.02 o 
   8   1   1       23.59       20.23      8.31 o 
   9   1   1        0.43        6.30     12.57 o 
  10   1   1        5.16        8.40      9.11 o 
  -9   2   1      168.59      172.66     26.53 o 
  -8   2   1        0.84        8.04     10.29 o 
  -7   2   1        4.86       -1.41      7.74 o 
  -6   2   1       52.16       45.80      9.60 o 
  -5   2   1      432.63      423.71     24.65 o 
  -4   2   1      833.13      804.97     34.03 o 
  -3   2   1      505.70      498.64     20.32 o 
  -2   2   1       53.23       40.02      4.95 o 
  -1   2   1      220.62      220.34     14.25 o 
   0   2   1      495.48      475.32     19.20 o 
   1   2   1      326.71      422.24     10.54 o 
   2   2   1     4383.51     4375.91     49.35 o 
   3   2   1      871.27      756.37     24.85 o 
   4   2   1     2697.44     2525.50     87.40 o 
   5   2   1      280.72      292.93     11.93 o 
   6   2   1      407.58      415.78     14.39 o 
   7   2   1       78.86       61.20     15.20 o 
   8   2   1      174.22      210.71     15.88 o 
   9   2   1       26.75       33.74      9.02 o 
  10   2   1       99.90      116.66     15.03 o 
  -8   3   1       50.17       69.73     17.80 o 
  -7   3   1      125.48      147.67     19.51 o 
  -6   3   1        3.10       12.21      7.89 o 
  -5   3   1        0.68        7.26      9.01 o 
  -4   3   1       88.36       79.98      8.99 o 
  -3   3   1      476.85      439.29     38.21 o 
  -2   3   1      759.53      748.24     48.70 o 
  -1   3   1     5853.66     6526.06    229.25 o 
   0   3   1     1305.66     1429.54     55.04 o 
   1   3   1      164.75      213.81     11.28 o 
   2   3   1      770.15      858.47     66.79 o 
   3   3   1        3.04        4.97      1.24 o 
   4   3   1      422.75      393.91     17.42 o 
   5   3   1       46.96       42.99      3.11 o 
   6   3   1      123.32      129.66      6.36 o 
   7   3   1     1128.67     1057.60     40.68 o 
   8   3   1      116.58       87.16      9.02 o 
   9   3   1        8.90       16.49      5.65 o 
  10   3   1       51.66       52.98      9.74 o 
  -8   4   1      201.42      194.60     55.83 o 
  -7   4   1        0.67        5.15     15.84 o 
  -6   4   1        4.27       12.64      7.46 o 
  -5   4   1      281.47      140.42    118.09 o 
  -4   4   1        6.70        2.64      4.19 o 
  -3   4   1     1053.97     1069.78     38.70 o 
  -2   4   1      219.68      249.00     12.57 o 
  -1   4   1     1312.89     1573.46     83.15 o 
   0   4   1      223.13      229.05     18.41 o 
   1   4   1      335.57      328.63     18.81 o 
   2   4   1       18.00       16.67      2.94 o 
   3   4   1     1838.89     2046.28     38.35 o 
   4   4   1       56.99       50.13      3.39 o 
   5   4   1      280.30      253.19      8.51 o 
   6   4   1       55.29       58.59      4.28 o 
   7   4   1       45.06       47.31      4.50 o 
   8   4   1       13.05       11.27      3.30 o 
   9   4   1      208.25      211.27     15.04 o 
  10   4   1        3.91        3.96      5.63 o 
  -7   5   1      158.78      148.87     46.92 o 
  -6   5   1       88.89       63.35     31.08 o 
  -5   5   1        9.01        3.96     15.24 o 
  -4   5   1       24.86       29.59     12.27 o 
  -3   5   1      375.64      388.43     19.85 o 
  -2   5   1       49.12       41.49      5.17 o 
  -1   5   1     1737.59     2285.36    126.30 o 
   0   5   1     1555.68     1774.80     90.87 o 
   1   5   1        5.82       18.21      6.53 o 
   2   5   1        2.21        6.14      3.76 o 
   3   5   1      156.34      233.40     29.12 o 
   4   5   1      538.97      575.07     16.77 o 
   5   5   1       90.39       81.91      5.11 o 
   6   5   1       22.26       23.81      3.44 o 
   7   5   1      147.68      137.49      7.67 o 
   8   5   1       42.04       36.74      4.80 o 
   9   5   1        7.97       15.11      6.24 o 
  10   5   1       14.50       19.29      7.04 o 
  -6   6   1        6.26       18.61     25.74 o 
  -5   6   1      202.65      194.41     45.14 o 
  -4   6   1      300.32      279.14     48.70 o 
  -3   6   1       21.66       -0.99     12.47 o 
  -2   6   1       16.70       48.50     17.82 o 
  -1   6   1       65.84      106.51     21.58 o 
   0   6   1      700.76      829.10     58.80 o 
   1   6   1       49.44       84.53     14.65 o 
   2   6   1      234.10      252.21     20.59 o 
   3   6   1      615.66      681.37     63.15 o 
   4   6   1       54.11       54.62      4.75 o 
   5   6   1        9.45       11.96      3.26 o 
   6   6   1       77.32       74.39      5.79 o 
   7   6   1       33.06       38.74      6.15 o 
   8   6   1       19.54       20.36      5.17 o 
   9   6   1       97.20       99.44     10.54 o 
  10   6   1        5.85       -0.79      5.54 o 
  -5   7   1        0.55        5.94     22.96 o 
  -4   7   1      103.83       85.92     34.64 o 
  -3   7   1       77.66       99.18     32.66 o 
  -2   7   1      133.48      121.16     28.71 o 
  -1   7   1       23.17       18.61     15.64 o 
   0   7   1        1.05       -5.15     10.49 o 
   1   7   1       14.54       24.94     12.08 o 
   2   7   1      381.32      372.38     30.09 o 
   3   7   1       16.14       24.97      5.47 o 
   4   7   1      170.76      202.37     15.05 o 
   5   7   1       20.46       19.11      4.78 o 
   6   7   1        1.07        5.40      4.03 o 
   7   7   1        0.42        2.00      3.04 o 
   8   7   1       40.76       42.62      7.81 o 
   9   7   1        6.21       20.93     10.59 o 
  -4   8   1       17.48       43.16     33.26 o 
  -3   8   1       30.81       31.28     27.52 o 
  -2   8   1        8.88        5.54     16.43 o 
  -1   8   1      260.72      271.42     44.74 o 
   0   8   1       50.60       45.33     19.60 o 
   1   8   1      142.90      150.46     25.54 o 
   2   8   1        2.92        2.77      6.73 o 
   3   8   1      418.90      417.86     22.76 o 
   4   8   1       32.55       37.48      6.93 o 
   5   8   1       23.99       32.06      6.88 o 
   6   8   1      236.63      236.82     13.64 o 
   7   8   1        7.71       14.26      4.83 o 
   8   8   1        0.88        4.30      5.16 o 
   9   8   1        0.19        2.82      6.24 o 
  -3   9   1       43.34       62.95     37.42 o 
  -2   9   1      173.84      145.51     40.19 o 
  -1   9   1        5.31      -12.47     21.58 o 
   0   9   1        3.61        6.34     16.63 o 
   1   9   1       11.64      183.32     31.08 o 
   2   9   1      123.26      143.33     27.12 o 
   3   9   1      153.37      145.57     13.79 o 
   4   9   1       71.56       84.78     12.47 o 
   5   9   1       48.08       45.14      8.33 o 
   6   9   1      145.91      183.65     28.11 o 
   7   9   1        0.89        7.73      5.37 o 
   8   9   1        7.32        2.38      7.72 o 
  -2  10   1        7.89        9.70     21.97 o 
  -1  10   1       19.02       38.21     29.89 o 
   0  10   1       10.13       66.12     29.89 o 
   1  10   1        1.09       10.29     16.83 o 
   2  10   1       59.72       58.21     11.50 o 
   3  10   1        6.04       16.46      7.54 o 
   4  10   1        1.72       12.18      7.98 o 
   5  10   1      225.21      215.72     18.39 o 
   6  10   1        2.42        1.51      5.35 o 
   7  10   1       78.00       90.90     13.36 o 
   0  11   1        0.33      -11.68     24.35 o 
   1  11   1       15.68       29.89     25.93 o 
   2  11   1       36.49       38.35     11.66 o 
   3  11   1        1.12        5.80     12.37 o 
   4  11   1       24.80       15.98     10.59 o 
   5  11   1       31.78       31.98      9.70 o 
   6  11   1       43.94       44.03     11.02 o 
  -5 -11   2       31.57       40.62     17.82 o 
  -4 -11   2      143.39      127.81     17.93 o 
  -3 -11   2        8.33       24.15     18.41 o 
  -2 -11   2       83.03       40.98     25.34 o 
  -1 -11   2        7.09       10.89     19.60 o 
  -7 -10   2       24.31       39.20      7.28 o 
  -6 -10   2      185.35      216.25     16.77 o 
  -5 -10   2       29.67       23.37      8.18 o 
  -4 -10   2        0.15        9.54      7.47 o 
  -3 -10   2       29.01       25.54     14.06 o 
  -2 -10   2       32.63       42.76     19.01 o 
  -1 -10   2       96.21       97.20     29.70 o 
   0 -10   2       87.43       64.93     28.90 o 
   1 -10   2        1.67       38.80     29.89 o 
  -8  -9   2       32.90       21.99      8.98 o 
  -7  -9   2       78.80       60.88     10.57 o 
  -6  -9   2       12.08       13.86      6.53 o 
  -5  -9   2       57.98       55.58     15.34 o 
  -4  -9   2       80.58       55.43     14.85 o 
  -3  -9   2        9.99       27.72     13.66 o 
  -2  -9   2      128.55      124.52     22.17 o 
  -1  -9   2      143.52      150.85     27.52 o 
   0  -9   2       70.05       86.51     26.73 o 
   1  -9   2        6.31       24.55     21.97 o 
   2  -9   2        7.96       19.60     25.34 o 
   3  -9   2        8.75       24.55     30.69 o 
  -8  -8   2        7.53       26.11     15.14 o 
  -7  -8   2       92.68       84.87      8.63 o 
  -6  -8   2      518.20      526.53     24.09 o 
  -5  -8   2      194.69      194.99     11.74 o 
  -4  -8   2        2.29       -1.39      4.36 o 
  -3  -8   2        0.30        7.33      4.05 o 
  -2  -8   2       16.92       15.24     10.10 o 
  -1  -8   2      193.47      217.37     28.90 o 
   0  -8   2       86.00      111.06     25.74 o 
   1  -8   2        1.87       34.64     21.78 o 
   2  -8   2      216.01      281.91     51.47 o 
   3  -8   2       12.86       42.17     30.69 o 
   4  -8   2        0.20       12.27     23.76 o 
  -9  -7   2       48.65       44.66      9.14 o 
  -8  -7   2       22.96       19.98      7.10 o 
  -7  -7   2      216.64      197.93     16.01 o 
  -6  -7   2       50.21       45.79      5.64 o 
  -5  -7   2      474.39      537.72     36.92 o 
  -4  -7   2      217.04      237.85     18.41 o 
  -3  -7   2       52.12       43.47     15.34 o 
  -2  -7   2       69.23       60.79      5.35 o 
  -1  -7   2       12.58        2.57      7.13 o 
   0  -7   2      148.14      179.36     27.12 o 
   1  -7   2       99.90      105.72     24.55 o 
   2  -7   2      132.31      151.84     34.64 o 
   3  -7   2      124.60      161.15     41.18 o 
   4  -7   2       19.37       28.51     24.75 o 
   5  -7   2       30.60       35.63     31.87 o 
  -9  -6   2       12.93       25.67      7.51 o 
  -8  -6   2      308.55      278.47     19.00 o 
  -7  -6   2       44.52       46.68      7.22 o 
  -6  -6   2      169.27      167.57     12.19 o 
  -5  -6   2       72.20       75.81      8.07 o 
  -4  -6   2      228.32      248.65     11.03 o 
  -3  -6   2       23.45       13.56      3.99 o 
  -2  -6   2      672.55      674.31     87.50 o 
  -1  -6   2      169.38      164.31     19.01 o 
   0  -6   2        5.40        1.39      6.93 o 
   1  -6   2        0.43       16.23     12.08 o 
   2  -6   2      551.54      634.69     65.53 o 
   3  -6   2      922.21     1021.13    103.93 o 
   4  -6   2       75.03       64.74     26.73 o 
   5  -6   2        9.35       41.38     30.49 o 
   6  -6   2        4.02        0.59     19.80 o 
 -10  -5   2       11.40       16.01      8.16 o 
  -9  -5   2       82.96       67.91     14.06 o 
  -8  -5   2      314.58      293.55     19.52 o 
  -7  -5   2      153.55      152.37     12.01 o 
  -6  -5   2        8.95       15.13      4.87 o 
  -5  -5   2      347.38      327.82     16.17 o 
  -4  -5   2       35.68       34.51      3.35 o 
  -3  -5   2        1.34        5.44      7.32 o 
  -2  -5   2     1114.26     1197.24     34.82 o 
  -1  -5   2     1223.03     1220.27     71.17 o 
   0  -5   2      480.55      504.62     34.84 o 
   1  -5   2      332.61      419.30     37.61 o 
   2  -5   2       24.09       21.58     13.26 o 
   3  -5   2      713.92      882.94     82.95 o 
   4  -5   2        7.46       31.48     19.20 o 
   5  -5   2        3.64       27.32     23.95 o 
   6  -5   2       16.64       18.02     24.35 o 
   7  -5   2        5.82       69.49     37.61 o 
 -10  -4   2        3.48        6.93     12.08 o 
  -9  -4   2       52.53       38.02      8.64 o 
  -8  -4   2       18.74       22.86      6.96 o 
  -7  -4   2      384.47      361.04     19.93 o 
  -6  -4   2      301.83      330.88     16.73 o 
  -5  -4   2      588.07      567.70     23.36 o 
  -4  -4   2      528.24      481.32     18.32 o 
  -3  -4   2      544.42      572.83     19.54 o 
  -2  -4   2     1382.19     1406.66     44.84 o 
  -1  -4   2       17.33       15.95      2.35 o 
   0  -4   2        1.60       -2.57      4.95 o 
   1  -4   2        2.99        5.15      6.93 o 
   2  -4   2     2194.72     2545.69    137.79 o 
   3  -4   2      262.49      279.14     35.24 o 
   4  -4   2      271.00      234.23     19.20 o 
   5  -4   2      192.53      147.95     25.64 o 
   6  -4   2        9.46       25.14     21.58 o 
   7  -4   2        2.62       -3.56     18.81 o 
 -10  -3   2        5.49       16.34      8.38 o 
  -9  -3   2        9.16        9.77     10.89 o 
  -8  -3   2      333.36      315.37     20.16 o 
  -7  -3   2       28.96       28.87     10.59 o 
  -6  -3   2      896.29      904.45     33.85 o 
  -5  -3   2      341.62      331.64     14.60 o 
  -4  -3   2     2456.09     2310.28     39.86 o 
  -3  -3   2      224.23      194.37      8.27 o 
  -2  -3   2      343.21      352.27     11.75 o 
  -1  -3   2      659.89      638.21     16.40 o 
   0  -3   2     2012.41     1908.40    100.37 o 
   1  -3   2      646.24      656.07     35.24 o 
   2  -3   2      385.28      425.63     33.06 o 
   3  -3   2       16.92       11.40      5.64 o 
   4  -3   2       13.96       13.08      4.18 o 
   5  -3   2        2.16        6.22      4.65 o 
   6  -3   2       74.82       66.09      9.68 o 
   7  -3   2       65.32       51.29     10.75 o 
   8  -3   2       39.82       40.58     28.11 o 
 -10  -2   2       31.72       36.28     11.16 o 
  -9  -2   2      117.76      133.76     18.51 o 
  -8  -2   2       29.39       35.56      6.89 o 
  -7  -2   2       32.19       28.03      6.37 o 
  -6  -2   2       66.03       63.08      8.81 o 
  -5  -2   2      878.74      894.58     30.68 o 
  -4  -2   2     4351.70     3950.00    132.77 o 
  -3  -2   2     4237.19     4052.05     51.27 o 
  -2  -2   2     3242.60     3229.81    119.77 o 
  -1  -2   2       70.67       63.94      3.22 o 
   0  -2   2    24341.81    30996.27    647.56 o 
   1  -2   2    12261.68    14268.84    353.57 o 
   2  -2   2      205.10      187.37     10.37 o 
   3  -2   2      238.59      228.85     25.24 o 
   4  -2   2      532.53      607.07     43.37 o 
   5  -2   2        4.21        6.12      4.02 o 
   6  -2   2       91.43       89.16     20.49 o 
   7  -2   2       10.00       23.67      8.05 o 
   8  -2   2       10.86       20.53      9.41 o 
   9  -2   2       22.80       -0.59      8.71 o 
  -9  -1   2       33.26       54.63     11.69 o 
  -8  -1   2      295.59      309.99     34.55 o 
  -7  -1   2      144.62      142.65     12.11 o 
  -6  -1   2       93.10       93.84      8.70 o 
  -5  -1   2      210.58      198.79     11.04 o 
  -4  -1   2       14.40       11.92      1.42 o 
  -3  -1   2     1917.14     1906.51     46.82 o 
  -2  -1   2     1206.97     1209.43     59.29 o 
  -1  -1   2     1298.15     1344.21     31.48 o 
   0  -1   2     7888.93     7338.40     89.43 o 
   1  -1   2     1586.79     1671.04     45.93 o 
   2  -1   2     1896.76     1971.76     52.36 o 
   3  -1   2       10.47       10.20      2.41 o 
   4  -1   2      560.14      643.88     32.96 o 
   5  -1   2      276.45      260.21     12.35 o 
   6  -1   2      239.23      233.52     12.90 o 
   7  -1   2        4.27        1.49      4.64 o 
   8  -1   2      198.16      182.62     26.63 o 
   9  -1   2        3.18       26.82     15.34 o 
  -9   0   2        4.71       11.11     14.35 o 
  -8   0   2      131.01      154.35     17.52 o 
  -7   0   2        8.02       15.86      6.28 o 
  -6   0   2      274.92      297.34     18.41 o 
  -5   0   2       90.61       73.66      7.04 o 
  -4   0   2     2059.93     2129.92     56.60 o 
  -3   0   2      119.09      110.24      6.26 o 
  -2   0   2      793.68      824.98      9.06 o 
  -1   0   2       69.20       69.93      1.73 o 
   0   0   2      637.10      491.95     13.46 o 
   1   0   2      142.13      110.27      5.35 o 
   2   0   2     2092.64     2032.85     39.01 o 
   3   0   2       14.33       15.54      2.37 o 
   4   0   2     1113.94     1097.44     28.74 o 
   5   0   2      710.55      797.71     25.66 o 
   6   0   2        0.61        8.81      4.02 o 
   7   0   2      217.93      224.23     12.84 o 
   8   0   2       57.12       56.51      7.06 o 
   9   0   2       34.61       40.32      8.20 o 
  -9   1   2       33.78       33.38     12.40 o 
  -8   1   2       17.43       21.60      8.32 o 
  -7   1   2       17.84       13.22      6.09 o 
  -6   1   2      822.93      873.25     39.25 o 
  -5   1   2      329.51      329.85     17.36 o 
  -4   1   2      231.55      253.14     16.19 o 
  -3   1   2      386.11      386.15     19.60 o 
  -2   1   2     1449.66     1309.57     61.17 o 
  -1   1   2       43.28       50.84      5.94 o 
   0   1   2     8859.54     7414.49     85.55 o 
   1   1   2      181.34      165.50      6.53 o 
   2   1   2       55.03       45.46      4.16 o 
   3   1   2        0.82        4.31      4.06 o 
   4   1   2     1022.00      976.86     21.19 o 
   5   1   2      406.51      432.51     13.68 o 
   6   1   2      139.46      131.90      7.32 o 
   7   1   2        7.69        8.83      3.69 o 
   8   1   2      439.63      491.27     22.15 o 
   9   1   2       10.75       19.63      5.42 o 
  10   1   2       10.95       24.84     12.18 o 
  -9   2   2        7.67       13.80     10.00 o 
  -8   2   2      202.04      208.42     19.81 o 
  -7   2   2      216.71      232.75     19.46 o 
  -6   2   2      121.49      102.16     15.20 o 
  -5   2   2      356.93      338.45     21.64 o 
  -4   2   2      793.28      867.83     37.28 o 
  -3   2   2      472.85      484.08     22.78 o 
  -2   2   2       79.88       75.23     12.27 o 
  -1   2   2       25.36       27.72      6.73 o 
   0   2   2     1891.08     1986.00     82.95 o 
   1   2   2       53.50       55.49      2.67 o 
   2   2   2       19.88       13.12      1.98 o 
   3   2   2        4.13        9.28      1.31 o 
   4   2   2     1148.38     1158.03     35.07 o 
   5   2   2      154.49      122.84      5.22 o 
   6   2   2       11.85       11.25      2.63 o 
   7   2   2      124.81      114.48      7.11 o 
   8   2   2        5.60        8.06      4.13 o 
   9   2   2        1.92       -1.46      3.85 o 
  10   2   2      108.45      110.12     16.11 o 
  -8   3   2       18.98        9.70      8.45 o 
  -7   3   2      182.72      161.99     22.09 o 
  -6   3   2        9.47        7.18      7.45 o 
  -5   3   2      489.04      518.98     30.72 o 
  -4   3   2        1.08        1.98      4.05 o 
  -3   3   2      699.82      799.18     33.40 o 
  -2   3   2     2496.77     2695.35    130.07 o 
  -1   3   2       19.60       25.74      7.92 o 
   0   3   2      162.50      200.74     14.65 o 
   1   3   2        2.82        4.95      1.90 o 
   2   3   2       11.36       21.65      6.24 o 
   3   3   2     1853.65     1956.89     30.88 o 
   4   3   2       23.67       24.51      2.00 o 
   5   3   2      280.91      262.24      8.63 o 
   6   3   2       66.91       63.17      4.24 o 
   7   3   2       44.07       40.80      4.14 o 
   8   3   2       23.10       20.30      4.51 o 
   9   3   2      122.44      142.48     10.13 o 
  10   3   2       79.49       57.51     10.69 o 
  -8   4   2       61.57       94.23     41.77 o 
  -7   4   2       64.40       67.98     15.50 o 
  -6   4   2      172.00      159.32     18.82 o 
  -5   4   2        0.43        4.89      9.21 o 
  -4   4   2        1.40       -1.96      4.20 o 
  -3   4   2      616.26      725.95     62.16 o 
  -2   4   2      262.32      261.72     27.91 o 
  -1   4   2       37.46       54.24     10.69 o 
   0   4   2      694.82      760.80     43.16 o 
   1   4   2       41.02       47.79      4.65 o 
   2   4   2      199.29      298.11     26.82 o 
   3   4   2       69.96       79.71      4.47 o 
   4   4   2      401.24      440.55     12.18 o 
   5   4   2      101.76       85.24      5.24 o 
   6   4   2      332.63      326.95     12.58 o 
   7   4   2       48.77       46.53      4.46 o 
   8   4   2       15.29       12.57      3.55 o 
   9   4   2        0.98        9.09      4.00 o 
  10   4   2        8.96       21.39     11.88 o 
  -7   5   2       82.13       59.98     33.46 o 
  -6   5   2       47.76       17.22     22.96 o 
  -5   5   2        7.29       18.31     12.27 o 
  -4   5   2       96.20       99.42     12.22 o 
  -3   5   2       84.68       91.18     10.67 o 
  -2   5   2      167.70      158.18     11.08 o 
  -1   5   2        9.49        5.94      9.50 o 
   0   5   2       10.01       -0.79      6.14 o 
   1   5   2        6.08        3.43      2.99 o 
   2   5   2      726.67      748.58     25.13 o 
   3   5   2      644.83      759.55     72.95 o 
   4   5   2       12.26       10.70      2.37 o 
   5   5   2      351.42      357.49     12.21 o 
   6   5   2       28.38       25.44      3.43 o 
   7   5   2      209.44      211.94      9.64 o 
   8   5   2      175.42      177.07      9.91 o 
   9   5   2      132.13      120.02      9.19 o 
  10   5   2       15.94       29.50     14.25 o 
  -6   6   2       13.85       33.06     30.29 o 
  -5   6   2       23.44       30.49     24.75 o 
  -4   6   2       21.09        2.57     16.04 o 
  -3   6   2       25.69       57.81     22.57 o 
  -2   6   2       35.74       32.66     15.24 o 
  -1   6   2       52.14       55.43     17.62 o 
   0   6   2      419.84      444.24     41.18 o 
   1   6   2       32.46       26.92      9.70 o 
   2   6   2       16.06       15.29      5.05 o 
   3   6   2      123.34      145.81     10.04 o 
   4   6   2      102.27      110.25      7.69 o 
   5   6   2       22.55       29.71      3.98 o 
   6   6   2        6.40        7.03      3.62 o 
   7   6   2       92.58       84.12      5.92 o 
   8   6   2       57.84       57.17      6.06 o 
   9   6   2      130.43      121.88     10.32 o 
  10   6   2        1.59       16.43     12.87 o 
  -5   7   2        0.35       33.06     30.49 o 
  -4   7   2       88.81       86.51     34.45 o 
  -3   7   2       73.04      105.32     32.47 o 
  -2   7   2        0.55       22.37     16.23 o 
  -1   7   2      184.73      241.32     37.42 o 
   0   7   2       65.55       54.05     18.21 o 
   1   7   2       98.94      101.95     18.02 o 
   2   7   2      375.89      389.56     29.70 o 
   3   7   2       69.33       88.54     10.39 o 
   4   7   2      205.28      207.24     25.64 o 
   5   7   2       65.00       69.31      7.21 o 
   6   7   2       23.12       23.66      5.20 o 
   7   7   2      261.60      270.14     13.31 o 
   8   7   2       99.36       94.08      7.53 o 
   9   7   2       26.62       31.59      6.05 o 
  -4   8   2       12.08       56.82     36.23 o 
  -3   8   2       37.21       45.33     28.51 o 
  -2   8   2        0.58       24.94     19.99 o 
  -1   8   2       35.95       30.29     22.17 o 
   0   8   2       46.14       58.01     21.78 o 
   1   8   2       65.18       65.92     19.40 o 
   2   8   2       13.15       19.33     11.68 o 
   3   8   2      131.27      131.67     13.66 o 
   4   8   2      225.85      244.96     16.31 o 
   5   8   2       35.43       28.46      6.24 o 
   6   8   2      331.02      369.89     21.18 o 
   7   8   2        2.37        8.39      4.51 o 
   8   8   2       36.04       45.90      7.21 o 
   9   8   2       19.63       31.72      9.44 o 
  -3   9   2        1.12        2.18     21.58 o 
  -2   9   2       34.03       46.72     32.27 o 
  -1   9   2       15.96       48.70     26.92 o 
   0   9   2       65.04       57.61     23.76 o 
   1   9   2       91.96      106.31     25.14 o 
   2   9   2      285.45      287.83     20.95 o 
   3   9   2       43.83       42.88      8.66 o 
   4   9   2       93.41       75.59     11.47 o 
   5   9   2       60.40       61.75      9.63 o 
   6   9   2      121.00      100.56     11.13 o 
   7   9   2       13.82       36.39      9.51 o 
   8   9   2       74.19       78.11     10.78 o 
  -1  10   2        0.14       34.25     24.15 o 
   0  10   2        8.21       -9.30     20.59 o 
   1  10   2      184.48      183.80     43.75 o 
   2  10   2       29.30       35.52      9.93 o 
   3  10   2      130.66      111.54     13.66 o 
   4  10   2        0.59        7.57      7.70 o 
   5  10   2      116.16      107.56     13.61 o 
   6  10   2       64.40       58.36     18.11 o 
   7  10   2       16.20       21.65      8.04 o 
   0  11   2        6.61        1.19     18.41 o 
   1  11   2       52.06       50.38     12.78 o 
   2  11   2       34.59       31.07     10.46 o 
   3  11   2        2.65        1.64      7.82 o 
   4  11   2       14.88       15.17     16.23 o 
   5  11   2       13.20       26.59     16.63 o 
   6  11   2       27.79       47.75     17.12 o 
  -3 -11   3       10.02       48.90     20.59 o 
  -6 -10   3       11.14        9.53     17.03 o 
  -5 -10   3       34.58       36.00      9.24 o 
  -4 -10   3       21.17       20.79     12.67 o 
  -3 -10   3       61.79       42.37     18.41 o 
  -2 -10   3       33.45       42.56     19.40 o 
  -1 -10   3        1.89        4.36     14.45 o 
   0 -10   3       36.66       31.87     22.37 o 
   1 -10   3        7.10       16.63     23.36 o 
  -7  -9   3      104.75      109.04     14.98 o 
  -6  -9   3       86.72       82.89      9.43 o 
  -5  -9   3       33.47       27.14      5.66 o 
  -4  -9   3       49.20       48.11     18.61 o 
  -3  -9   3        0.24       22.96     13.46 o 
  -2  -9   3       61.42       74.83     18.41 o 
  -1  -9   3       34.62       48.30     18.21 o 
   0  -9   3      114.05      141.75     31.87 o 
   1  -9   3       48.05       -2.77     16.63 o 
   2  -9   3        2.02       28.31     27.32 o 
   3  -9   3        2.05       38.80     34.64 o 
  -8  -8   3        0.18        2.41      5.75 o 
  -7  -8   3       33.98       43.75     19.60 o 
  -6  -8   3       21.14       18.38      4.55 o 
  -5  -8   3       57.58       60.90      7.05 o 
  -4  -8   3       24.75       32.46      7.06 o 
  -3  -8   3      168.92      142.14     20.39 o 
  -2  -8   3       17.34       20.59     11.48 o 
  -1  -8   3      104.97       99.97     18.41 o 
   0  -8   3       37.54       50.48     20.39 o 
   1  -8   3       37.97       77.41     25.34 o 
   2  -8   3        5.03       -6.73     18.02 o 
   3  -8   3       67.67       86.31     37.61 o 
   4  -8   3        3.56        4.95     21.38 o 
  -9  -7   3       21.74       24.69      7.98 o 
  -8  -7   3        2.07        4.21     10.89 o 
  -7  -7   3      494.57      461.28     26.92 o 
  -6  -7   3        7.90       10.22      4.78 o 
  -5  -7   3        0.51        5.05      4.22 o 
  -4  -7   3       91.57       93.34      9.37 o 
  -3  -7   3       16.23       17.15      5.33 o 
  -2  -7   3       53.89       48.30     10.69 o 
  -1  -7   3      235.18      239.74     25.93 o 
   0  -7   3      248.06      220.14     28.90 o 
   1  -7   3      604.89      646.96     63.94 o 
   2  -7   3        6.98       24.15     18.81 o 
   3  -7   3       30.47       24.75     23.95 o 
   4  -7   3       33.23       32.66     26.92 o 
   5  -7   3        0.32        3.56     22.17 o 
  -9  -6   3       15.43       17.98      7.87 o 
  -8  -6   3      190.69      190.62     20.89 o 
  -7  -6   3       52.81       47.25      8.38 o 
  -6  -6   3      156.21      162.49     12.79 o 
  -5  -6   3       26.25       27.64      3.76 o 
  -4  -6   3      519.35      545.92     25.03 o 
  -3  -6   3       86.94       97.08      8.03 o 
  -2  -6   3      254.21      269.38     28.01 o 
  -1  -6   3      279.05      244.89     20.59 o 
   0  -6   3       89.02       85.92     15.05 o 
   1  -6   3       10.25        4.36     10.29 o 
   2  -6   3       14.08       30.69     18.21 o 
   3  -6   3       20.60        6.53     17.03 o 
   4  -6   3        0.21        0.40     13.07 o 
   5  -6   3       15.10       37.61     30.09 o 
   6  -6   3        2.64       -8.91     25.54 o 
  -9  -5   3      114.03       92.47     13.00 o 
  -8  -5   3       96.83      105.57     11.61 o 
  -7  -5   3      477.96      439.36     23.21 o 
  -6  -5   3      153.89      131.10     10.94 o 
  -5  -5   3       43.99       46.94      4.42 o 
  -4  -5   3       47.28       43.33      7.32 o 
  -3  -5   3       16.36       11.60      3.52 o 
  -2  -5   3      743.18      775.21     26.23 o 
  -1  -5   3      347.52      331.26     44.64 o 
   0  -5   3        1.11       12.87      7.92 o 
   1  -5   3      723.87      815.83     57.21 o 
   2  -5   3        0.94        5.35     10.29 o 
   3  -5   3       65.81       49.29     20.79 o 
   5  -5   3        2.92       24.55     22.37 o 
   6  -5   3       29.78       35.44     27.91 o 
   7  -5   3        6.52        3.56     22.96 o 
  -9  -4   3       10.55       16.55      7.43 o 
  -8  -4   3      136.55      109.31     12.46 o 
  -7  -4   3      108.70      113.54     11.37 o 
  -6  -4   3      320.71      301.31     16.65 o 
  -5  -4   3      206.02      192.28     11.56 o 
  -4  -4   3      457.78      533.41     16.82 o 
  -3  -4   3      500.50      482.36     25.84 o 
  -2  -4   3       90.04      102.12      6.42 o 
  -1  -4   3        0.88        2.34      4.16 o 
   0  -4   3      834.93      754.61     18.90 o 
   1  -4   3     1516.72     1719.56     87.50 o 
   2  -4   3     1501.43     1767.67    102.35 o 
   3  -4   3        1.47        3.56     10.49 o 
   4  -4   3       20.80       42.76     17.62 o 
   5  -4   3       18.67       27.32     18.02 o 
   6  -4   3       32.58       29.70     23.56 o 
   7  -4   3      130.96      123.93     42.17 o 
  -9  -3   3      111.32      114.32     21.97 o 
  -8  -3   3      148.36      139.94     14.11 o 
  -7  -3   3      121.69      125.98     17.92 o 
  -6  -3   3      256.95      260.74     15.35 o 
  -5  -3   3      100.78      108.59      8.42 o 
  -4  -3   3      312.12      312.92      8.82 o 
  -3  -3   3       32.25       37.98      4.09 o 
  -2  -3   3       29.09       27.46      3.27 o 
  -1  -3   3      755.87      702.03     43.16 o 
   0  -3   3     1440.57     1947.62     79.19 o 
   1  -3   3      596.86      620.04     34.64 o 
   2  -3   3     3352.04     3829.52    166.69 o 
   3  -3   3       12.75       29.89     11.88 o 
   4  -3   3       19.80       13.66     11.09 o 
   5  -3   3       47.28       52.46     19.40 o 
   6  -3   3        0.90       25.74     19.20 o 
   7  -3   3       28.94       66.52     27.91 o 
   8  -3   3        1.09      -12.87     22.96 o 
  -9  -2   3       45.16       45.00     10.73 o 
  -8  -2   3       14.96       24.24      7.07 o 
  -7  -2   3      176.61      166.35     13.65 o 
  -6  -2   3        1.98        3.89      3.77 o 
  -5  -2   3      365.42      330.74     15.60 o 
  -4  -2   3      991.71     1038.67     32.92 o 
  -3  -2   3      266.56      252.38     11.88 o 
  -2  -2   3      612.44      530.70     27.02 o 
  -1  -2   3       97.28      112.25      7.13 o 
   0  -2   3      123.52      112.43      5.45 o 
   1  -2   3      531.97      562.23     20.59 o 
   2  -2   3      970.61      983.68     87.80 o 
   3  -2   3       95.29       93.50      8.68 o 
   4  -2   3      122.22      110.67     10.69 o 
   5  -2   3       37.46       31.70      5.14 o 
   6  -2   3      322.58      335.29     18.62 o 
   7  -2   3        1.27        1.61      5.96 o 
   8  -2   3       35.54       40.47     10.81 o 
  -9  -1   3       91.14      112.00     15.89 o 
  -8  -1   3      276.31      282.80     33.06 o 
  -7  -1   3        0.75       17.82      6.99 o 
  -6  -1   3        7.99        4.08      4.85 o 
  -5  -1   3      433.00      456.21     38.31 o 
  -4  -1   3      513.80      527.83     24.35 o 
  -3  -1   3      144.46      165.08      8.51 o 
  -2  -1   3     1103.63     1067.45     33.46 o 
  -1  -1   3      176.22      187.95      5.41 o 
   0  -1   3     1736.22     1780.48     31.60 o 
   1  -1   3      339.12      400.05     25.24 o 
   2  -1   3     2056.61     2132.57     52.19 o 
   3  -1   3      231.20      238.67     12.44 o 
   4  -1   3       10.12       20.42      3.67 o 
   5  -1   3       49.56       42.07      5.68 o 
   6  -1   3       96.27       82.49      8.04 o 
   7  -1   3       41.86       40.27      7.24 o 
   8  -1   3       20.64       27.85      7.99 o 
   9  -1   3       56.66       67.66     11.81 o 
  -9   0   3       26.93       37.14     10.33 o 
  -8   0   3      248.75      255.04     20.58 o 
  -7   0   3        0.88       14.09      6.30 o 
  -6   0   3      237.35      236.94     28.31 o 
  -5   0   3      280.00      271.86     23.95 o 
  -4   0   3        8.83        5.24      3.51 o 
  -3   0   3       15.04       15.34      3.33 o 
  -2   0   3      605.29      493.10      7.44 o 
  -1   0   3     1646.54     1482.69     22.11 o 
   0   0   3      101.88      104.76     12.37 o 
   1   0   3     2682.37     1536.02    571.24 o 
   2   0   3      323.67      234.63     91.96 o 
   3   0   3        2.81        8.51      3.76 o 
   4   0   3     1189.81     1356.54     50.17 o 
   5   0   3     1144.95     1266.67     51.67 o 
   6   0   3       42.26       47.87      6.11 o 
   7   0   3      410.74      450.97     23.35 o 
   8   0   3        3.18       12.49      4.85 o 
   9   0   3        0.24       -1.86      5.22 o 
  -9   1   3      170.06      193.04     27.91 o 
  -8   1   3        9.14        6.53      7.52 o 
  -7   1   3       25.58       21.00      7.72 o 
  -6   1   3      537.83      566.47     54.34 o 
  -5   1   3      605.72      590.65     26.83 o 
  -4   1   3      734.73      776.11     30.79 o 
  -3   1   3       12.85       20.70      3.90 o 
  -2   1   3      289.40      359.93     38.21 o 
  -1   1   3      145.67      147.53      4.46 o 
   0   1   3      127.75       90.44     30.49 o 
   1   1   3     2266.37     2146.98     21.86 o 
   2   1   3      336.27      291.44      7.43 o 
   3   1   3     1874.51     1723.27     38.50 o 
   4   1   3        2.06        5.18      2.51 o 
   5   1   3       43.75       60.92      6.60 o 
   6   1   3       21.76       23.91      3.82 o 
   7   1   3        4.50       -0.21      2.49 o 
   8   1   3      430.73      438.61     20.50 o 
   9   1   3       14.57       22.08      9.12 o 
  -8   2   3       12.49        8.64     10.00 o 
  -7   2   3      251.60      258.09     21.90 o 
  -6   2   3      103.69      106.82     11.39 o 
  -5   2   3       10.07       25.76     11.78 o 
  -4   2   3      523.17      617.57     32.96 o 
  -3   2   3      383.01      453.11     22.52 o 
  -2   2   3      938.15      981.14     59.98 o 
  -1   2   3        0.81        3.96      3.56 o 
   0   2   3        1.35        4.75      1.78 o 
   1   2   3       25.13       30.77      2.14 o 
   2   2   3      154.25      137.76      2.45 o 
   3   2   3       60.22       69.32      2.87 o 
   4   2   3      799.65      786.01     19.85 o 
   5   2   3      145.96      120.71     11.05 o 
   6   2   3       57.99       46.97      5.45 o 
   7   2   3      179.66      170.58     11.54 o 
   8   2   3       10.33       11.49      4.19 o 
   9   2   3        0.67       18.70      6.93 o 
  10   2   3       72.46       59.95     11.90 o 
  -8   3   3       13.74       36.61     11.51 o 
  -7   3   3        0.26       -3.76      8.71 o 
  -6   3   3      102.80      100.75     14.60 o 
  -5   3   3      328.34      363.01     26.37 o 
  -4   3   3       11.66        3.30      5.57 o 
  -3   3   3      233.98      258.78     16.42 o 
  -2   3   3      232.11      253.20     26.92 o 
  -1   3   3        3.40        5.35      6.14 o 
   0   3   3      413.71      482.39     54.14 o 
   1   3   3      230.94      262.61     16.04 o 
   2   3   3       42.12       55.57      3.06 o 
   3   3   3      252.77      272.28     20.89 o 
   4   3   3      208.98      162.05      8.93 o 
   5   3   3      480.62      446.67     12.26 o 
   6   3   3      219.21      195.51      9.40 o 
   7   3   3        9.50        9.22      3.34 o 
   8   3   3       20.53       29.66      4.60 o 
   9   3   3       81.24       81.43      7.89 o 
  10   3   3       34.38       30.29     16.04 o 
  -7   4   3       68.36       69.85     15.69 o 
  -6   4   3       61.05       72.44     15.94 o 
  -5   4   3       15.43       17.00      8.51 o 
  -4   4   3        0.54       10.80     19.50 o 
  -3   4   3      378.84      379.21     27.91 o 
  -2   4   3        1.22        3.56      8.91 o 
  -1   4   3      265.12      254.19     24.75 o 
   0   4   3      102.81       98.44      7.62 o 
   1   4   3     1243.98     1584.83    174.71 o 
   2   4   3      678.90      850.09     44.84 o 
   3   4   3      443.22      638.27     68.40 o 
   4   4   3      258.70      281.71     24.65 o 
   5   4   3     1224.97     1195.34     91.08 o 
   6   4   3      110.64      114.79      6.20 o 
   7   4   3      145.74      141.76      7.70 o 
   8   4   3       44.02       44.53      5.15 o 
   9   4   3       11.55       14.97      4.51 o 
  10   4   3       72.85       58.80     17.22 o 
  -7   5   3       80.65      128.28     42.37 o 
  -6   5   3        8.80       15.30      9.52 o 
  -5   5   3      139.58      131.14     16.08 o 
  -4   5   3        2.20       -0.44      4.53 o 
  -3   5   3        7.68        6.04      5.05 o 
  -2   5   3       27.17       50.68     16.63 o 
  -1   5   3      567.70      715.26     55.63 o 
   0   5   3      967.55     1137.82     40.87 o 
   1   5   3      213.82      227.28     12.22 o 
   2   5   3      173.67      190.93     10.22 o 
   3   5   3      424.68      458.79     16.91 o 
   4   5   3       29.04       31.18      6.63 o 
   5   5   3      345.16      406.61     27.81 o 
   6   5   3      410.57      385.15     13.60 o 
   7   5   3      261.68      256.59     11.14 o 
   8   5   3       72.03       64.45      9.03 o 
   9   5   3       97.75      106.61     11.78 o 
  10   5   3        0.19        8.31     10.49 o 
  -6   6   3       46.74       51.27     31.87 o 
  -5   6   3        4.70       45.93     26.73 o 
  -4   6   3       68.17       80.18     30.29 o 
  -3   6   3      121.02      132.60     15.20 o 
  -2   6   3      235.38      223.11     34.64 o 
  -1   6   3      118.10      107.70     20.39 o 
   0   6   3      100.70      135.02     20.19 o 
   1   6   3       31.51       40.25      6.18 o 
   2   6   3     1360.86     1723.18    136.10 o 
   3   6   3       79.69       71.06      6.37 o 
   4   6   3      104.37      103.64     10.10 o 
   5   6   3      392.24      443.66     19.12 o 
   6   6   3       29.32       36.32      4.75 o 
   7   6   3      230.18      222.51     10.38 o 
   8   6   3      278.71      289.94     13.86 o 
   9   6   3      147.20      166.77     15.40 o 
  10   6   3       23.60       18.02     12.27 o 
  -5   7   3       14.96       60.18     33.65 o 
  -4   7   3        1.83       33.06     26.13 o 
  -3   7   3       18.76       37.42     23.56 o 
  -2   7   3       69.99       69.49     25.34 o 
  -1   7   3      631.65      597.47     56.62 o 
   0   7   3       15.84       34.05     16.04 o 
   1   7   3        7.56       13.58      5.32 o 
   2   7   3       27.20       45.89     19.40 o 
   3   7   3      329.71      392.13     19.88 o 
   4   7   3     1006.78     1068.42     39.69 o 
   5   7   3       50.61       63.35      7.66 o 
   6   7   3       78.49       86.31     10.59 o 
   7   7   3      356.21      352.95     18.97 o 
   8   7   3       10.89       15.77      5.14 o 
   9   7   3       47.59       38.13     10.59 o 
  -4   8   3        0.40      -13.07     25.14 o 
  -3   8   3       30.79       53.85     29.70 o 
  -2   8   3      195.17      186.69     42.56 o 
  -1   8   3       72.39       37.81     18.61 o 
   0   8   3       20.50       34.05     19.20 o 
   1   8   3       18.02       18.55      6.74 o 
   2   8   3      126.89      126.12     11.71 o 
   3   8   3      255.25      324.04     39.10 o 
   4   8   3       25.90       22.81      5.92 o 
   5   8   3       33.55       31.34      6.90 o 
   6   8   3      670.83      766.43     37.62 o 
   7   8   3        0.29       13.35      5.27 o 
   8   8   3       64.51       86.51     16.83 o 
   9   8   3       55.39       63.15     16.04 o 
  -3   9   3       15.17       24.35     28.71 o 
  -2   9   3       45.32       45.53     30.88 o 
  -1   9   3      214.33      151.84     38.21 o 
   0   9   3       85.72       84.53     29.30 o 
   1   9   3       77.69       76.16     11.98 o 
   2   9   3       48.49       34.10     10.59 o 
   3   9   3        9.90       13.27      7.21 o 
   4   9   3       21.42       18.86      6.57 o 
   5   9   3        8.38       14.87      7.62 o 
   6   9   3      157.28      163.27     15.14 o 
   7   9   3      222.13      207.72     29.70 o 
   8   9   3       38.72       43.36     14.06 o 
  -2  10   3       29.87       37.81     33.26 o 
  -1  10   3       27.70       39.40     27.72 o 
   0  10   3       24.49       18.65      9.57 o 
   1  10   3      148.76      122.62     15.95 o 
   2  10   3       26.72       29.41      8.61 o 
   3  10   3       61.06       82.20     14.75 o 
   4  10   3       96.48       91.02     12.41 o 
   5  10   3        0.57        5.69      7.32 o 
   6  10   3      182.07      196.43     17.67 o 
   7  10   3      163.85      209.45     28.51 o 
   0  11   3        3.63       13.91     19.90 o 
   1  11   3        3.38       22.45     11.28 o 
   2  11   3      190.62      151.74     18.68 o 
   3  11   3        2.52       14.09     10.89 o 
   4  11   3       25.93       21.75      9.59 o 
   5  11   3       10.78       14.42     11.98 o 
   6  11   3       43.36       51.08     15.05 o 
  -6 -10   4        0.81       20.27     11.09 o 
  -5 -10   4       34.52       39.25     10.77 o 
  -4 -10   4       49.74       36.43     15.84 o 
  -3 -10   4        2.84       39.20     18.41 o 
  -2 -10   4       15.06       40.39     18.21 o 
  -1 -10   4       11.46       23.36     17.82 o 
   0 -10   4       15.33       38.01     22.17 o 
  -7  -9   4        7.97       25.47      9.41 o 
  -6  -9   4      212.35      207.07     14.85 o 
  -5  -9   4        1.81        9.23      6.75 o 
  -4  -9   4       18.10       39.59     19.20 o 
  -3  -9   4       30.39       26.92     12.67 o 
  -2  -9   4       17.15        5.74     10.89 o 
  -1  -9   4       69.28       48.50     18.41 o 
   0  -9   4        0.61        6.14     14.06 o 
   1  -9   4        0.82        3.96     16.23 o 
   2  -9   4       37.68       68.89     35.44 o 
  -8  -8   4        7.89       13.91      8.64 o 
  -7  -8   4       73.00       74.41     12.34 o 
  -6  -8   4        0.24        8.52      6.63 o 
  -5  -8   4      100.21      100.88      8.52 o 
  -4  -8   4       37.93       49.91      9.03 o 
  -3  -8   4       75.60      121.95     24.15 o 
  -2  -8   4        4.60       21.18     10.10 o 
  -1  -8   4       96.45       93.44     19.01 o 
   0  -8   4       28.19       18.61     13.86 o 
   1  -8   4        1.63        1.58     12.27 o 
   2  -8   4       15.25       35.63     25.14 o 
   3  -8   4        0.21       11.48     24.15 o 
   4  -8   4       18.61       18.81     27.52 o 
  -8  -7   4       41.97       48.30     10.29 o 
  -7  -7   4        9.15        7.03     11.38 o 
  -6  -7   4       20.79       25.29      7.55 o 
  -5  -7   4       23.91       27.99     10.00 o 
  -4  -7   4      208.89      205.46     14.92 o 
  -3  -7   4       94.12      115.60     10.35 o 
  -2  -7   4       14.11       23.36     11.88 o 
  -1  -7   4       50.88       53.45     13.66 o 
   0  -7   4        2.77        7.52     10.29 o 
   1  -7   4      356.45      353.18     46.32 o 
   2  -7   4       90.28      101.56     29.70 o 
   3  -7   4       40.95       52.07     29.10 o 
   4  -7   4      126.50      171.64     48.11 o 
   5  -7   4        0.29        7.32     25.93 o 
  -9  -6   4       14.44       26.33      9.16 o 
  -8  -6   4       75.29       49.03      9.81 o 
  -7  -6   4       11.42       10.70      6.07 o 
  -6  -6   4        0.31       16.36      5.85 o 
  -5  -6   4       13.51        6.94      5.08 o 
  -4  -6   4       31.36       41.28      6.51 o 
  -3  -6   4       25.06       26.18      5.31 o 
  -2  -6   4      139.55      136.69      9.40 o 
  -1  -6   4      697.98      592.72     37.81 o 
   0  -6   4       13.57       18.61      9.90 o 
   1  -6   4       19.47       -2.57      9.30 o 
   2  -6   4      494.20      480.47     54.44 o 
   3  -6   4      252.32      271.42     47.12 o 
   4  -6   4       39.94       34.84     26.53 o 
   5  -6   4       89.99      110.47     44.35 o 
   6  -6   4       10.32       30.29     33.26 o 
  -9  -5   4       16.77        8.84      7.75 o 
  -8  -5   4       24.97       21.94      7.49 o 
  -7  -5   4       89.15       73.08      8.75 o 
  -6  -5   4      180.74      160.58     12.89 o 
  -5  -5   4       90.87       98.62      6.79 o 
  -4  -5   4       46.02       40.64      5.83 o 
  -3  -5   4      138.01      118.59      8.65 o 
  -2  -5   4       50.86       46.79      5.35 o 
  -1  -5   4        2.75        7.45      4.95 o 
   0  -5   4       35.81       46.13     10.89 o 
   1  -5   4        5.91        6.93      8.51 o 
   2  -5   4       13.04       20.98     13.07 o 
   3  -5   4      635.75      730.90     74.24 o 
   4  -5   4       10.69       39.99     22.57 o 
   5  -5   4       20.49        4.36     19.20 o 
   6  -5   4       15.76       33.85     28.90 o 
  -9  -4   4        4.73       12.26      9.80 o 
  -8  -4   4      114.99      117.30     12.91 o 
  -7  -4   4       35.04       34.06      7.46 o 
  -6  -4   4        7.00        3.08      4.32 o 
  -5  -4   4      117.60      111.68      8.93 o 
  -4  -4   4      114.10      106.59      8.47 o 
  -3  -4   4        4.11        6.67      5.35 o 
  -2  -4   4      949.51     1107.58     55.63 o 
  -1  -4   4        0.65        0.29      2.00 o 
   0  -4   4     2986.39     2814.33    107.30 o 
   1  -4   4      587.52      606.38     41.18 o 
   2  -4   4      373.34      460.67     41.77 o 
   3  -4   4      108.67       88.89     20.59 o 
   4  -4   4       58.05       35.63     19.20 o 
   5  -4   4       29.06       39.59     23.16 o 
   6  -4   4       39.51       49.29     25.93 o 
   7  -4   4      118.30       83.15     38.80 o 
  -9  -3   4       23.44       24.73      9.51 o 
  -8  -3   4       14.96       26.03     10.39 o 
  -7  -3   4       33.96       33.86      7.84 o 
  -6  -3   4       67.11       62.08      8.18 o 
  -5  -3   4       16.63       24.16      5.08 o 
  -4  -3   4     2079.22     2159.38     39.25 o 
  -3  -3   4      444.04      429.00     20.79 o 
  -2  -3   4      228.13      208.87     10.09 o 
  -1  -3   4       15.16       15.24      4.55 o 
   0  -3   4      248.49      315.37     21.78 o 
   1  -3   4      698.51      798.21     43.75 o 
   2  -3   4     1529.10     1658.79     89.68 o 
   3  -3   4       58.32       56.93      8.84 o 
   5  -3   4        3.64       -1.78     10.69 o 
   6  -3   4       11.16       59.79     24.55 o 
   7  -3   4      134.30      108.29     35.44 o 
  -9  -2   4       63.42       81.92     13.50 o 
  -8  -2   4       17.31       14.65      7.31 o 
  -7  -2   4      263.00      279.90     19.45 o 
  -6  -2   4       99.97       86.75     15.74 o 
  -5  -2   4        6.17        6.76      3.52 o 
  -4  -2   4       76.75       64.63      6.77 o 
  -3  -2   4     1652.08     1669.87     47.04 o 
  -2  -2   4     1307.58     1237.70     40.78 o 
  -1  -2   4       53.30       42.37      5.15 o 
   0  -2   4      106.24       93.89      6.34 o 
   1  -2   4      122.56      113.57      8.41 o 
   2  -2   4      189.20      251.62     18.91 o 
   3  -2   4      172.22      158.68     11.71 o 
   4  -2   4       94.92       95.24      9.51 o 
   5  -2   4        4.54        3.93      5.14 o 
   6  -2   4      205.24      205.87     20.53 o 
   7  -2   4       19.32       28.71     11.57 o 
   8  -2   4      128.89      111.46     34.64 o 
  -9  -1   4        8.24       19.03      9.32 o 
  -8  -1   4      266.29      296.57     36.13 o 
  -7  -1   4       71.21       75.81     11.12 o 
  -6  -1   4       65.06       71.07     20.98 o 
  -5  -1   4      102.21      102.27      9.44 o 
  -4  -1   4      611.28      687.77     49.39 o 
  -3  -1   4       74.91       72.33      7.32 o 
  -2  -1   4      369.48      347.58     12.08 o 
  -1  -1   4     1537.34     1370.44     26.58 o 
   0  -1   4      200.47      192.72     11.19 o 
   1  -1   4      838.57      934.62    137.59 o 
   2  -1   4      281.37      346.19     24.65 o 
   3  -1   4       67.55       81.21      7.20 o 
   4  -1   4      246.87      257.58     15.60 o 
   5  -1   4      648.73      648.80     32.92 o 
   6  -1   4      256.08      247.35     20.59 o 
   7  -1   4       49.94       58.60     10.49 o 
   8  -1   4       78.33       76.83     15.38 o 
   9  -1   4       53.76       53.41     11.38 o 
  -9   0   4       48.82       59.58     14.32 o 
  -8   0   4      198.99      230.68     21.45 o 
  -7   0   4       76.73       78.79     10.16 o 
  -6   0   4      291.88      265.74     17.14 o 
  -5   0   4      114.76      102.04      9.32 o 
  -4   0   4      180.55      193.08     15.24 o 
  -3   0   4      103.63       87.28      6.29 o 
  -2   0   4        1.22        2.61      0.92 o 
  -1   0   4     1017.25      932.59     18.18 o 
   0   0   4       30.98       27.75      2.28 o 
   1   0   4     2050.48     1979.30     58.60 o 
   2   0   4        7.80       10.71      2.19 o 
   3   0   4        3.47        3.01      2.19 o 
   4   0   4        0.67        6.91      7.82 o 
   5   0   4      469.51      453.11     22.74 o 
   6   0   4      282.28      257.11     17.36 o 
   7   0   4        2.70       11.30      6.16 o 
   8   0   4      156.35      157.06     11.58 o 
   9   0   4       44.71       42.40      8.82 o 
  -9   1   4       18.81       20.73     15.94 o 
  -8   1   4       28.43       34.96     11.21 o 
  -7   1   4        0.89        1.19      5.04 o 
  -6   1   4      458.01      490.58     28.88 o 
  -5   1   4        7.31       19.43      6.53 o 
  -4   1   4      241.57      225.45      8.64 o 
  -3   1   4       54.99       67.78      3.24 o 
  -2   1   4      620.62      670.77     14.79 o 
  -1   1   4      754.95      662.57     60.58 o 
   0   1   4     2828.19     1819.56    161.15 o 
   1   1   4      768.01      782.76     19.10 o 
   2   1   4      727.90      705.29     14.84 o 
   3   1   4      531.28      530.13     15.98 o 
   4   1   4     1090.82     1030.06     65.23 o 
   5   1   4       71.90       79.12     10.99 o 
   6   1   4      376.76      380.18     14.26 o 
   7   1   4      121.92      115.76      8.01 o 
   8   1   4       57.77       50.37      6.43 o 
   9   1   4        0.20       14.17      7.59 o 
  -8   2   4       27.72       22.05      9.77 o 
  -7   2   4        1.43       10.46      6.99 o 
  -6   2   4       11.50       16.13      6.88 o 
  -5   2   4      209.40      218.56     16.63 o 
  -4   2   4      147.79      120.96     17.42 o 
  -3   2   4        7.09        1.19      8.12 o 
  -2   2   4     1167.69     1489.45     96.21 o 
  -1   2   4       30.61       31.94      3.09 o 
   0   2   4     1534.41     1664.99     37.78 o 
   1   2   4      201.05      142.51      3.79 o 
   2   2   4     3347.39     2422.95     63.15 o 
   3   2   4     2544.92     2206.49     88.79 o 
   4   2   4        3.14        6.37      1.48 o 
   5   2   4        8.24        5.81      1.67 o 
   6   2   4       24.84       21.21      2.95 o 
   7   2   4      125.29      126.62      8.33 o 
   8   2   4       97.05      109.48      8.54 o 
   9   2   4      158.91      165.33     12.40 o 
  -8   3   4       26.63       33.29     10.93 o 
  -7   3   4        9.14        6.29      7.66 o 
  -6   3   4      138.41      135.61     22.96 o 
  -5   3   4       12.81       24.75      9.16 o 
  -4   3   4      138.27      167.48     16.73 o 
  -3   3   4      559.80      513.53     49.10 o 
  -2   3   4     1010.96     1185.31     37.45 o 
  -1   3   4      653.54      776.80     88.49 o 
   0   3   4       29.50       29.64      3.50 o 
   1   3   4       29.60       28.01      3.29 o 
   2   3   4      179.32      202.16      7.32 o 
   3   3   4      604.46      556.10     26.13 o 
   4   3   4     2742.23     2664.45    204.50 o 
   5   3   4     1564.07     1504.65     32.45 o 
   6   3   4       38.20       34.52      3.57 o 
   7   3   4        0.44        4.29      2.32 o 
   8   3   4       53.47       65.69      6.76 o 
   9   3   4       14.76       30.42      8.65 o 
  10   3   4      104.68       76.42     17.42 o 
  -7   4   4      109.05      113.83     24.75 o 
  -6   4   4       22.46       39.45     11.20 o 
  -5   4   4       11.96       10.42     13.56 o 
  -4   4   4       31.60       18.23      7.97 o 
  -3   4   4      132.93      140.76     26.33 o 
  -2   4   4      253.75      257.76     31.68 o 
  -1   4   4      869.20     1041.87     36.60 o 
   0   4   4        0.87        3.60      3.56 o 
   1   4   4      915.63      982.86     29.93 o 
   2   4   4       30.07       52.07      5.05 o 
   3   4   4     1004.49     1122.82     28.21 o 
   4   4   4     1528.77     1613.93     34.52 o 
   5   4   4      189.96      166.28     20.98 o 
   6   4   4      612.65      585.85     40.58 o 
   7   4   4       35.92       34.12      3.75 o 
   8   4   4       71.05       81.93      9.87 o 
   9   4   4        1.10        5.24      9.80 o 
  10   4   4       84.27      105.75     27.72 o 
  -7   5   4       25.21       13.07     27.12 o 
  -6   5   4       39.26       41.35     13.35 o 
  -5   5   4      162.09      146.33     18.94 o 
  -4   5   4        2.76        9.57      7.54 o 
  -3   5   4       13.74       14.06     15.44 o 
  -2   5   4      250.71      254.19     34.05 o 
  -1   5   4        2.59        0.86      3.36 o 
   0   5   4     2389.75     2747.63     91.36 o 
   1   5   4       78.51       67.77      9.21 o 
   2   5   4       54.41       47.19      5.45 o 
   3   5   4      354.43      407.22     16.22 o 
   4   5   4      718.69      750.16     76.32 o 
   5   5   4     1032.10     1157.62     32.16 o 
   6   5   4       97.98       91.76      5.75 o 
   7   5   4        0.40       11.68      7.92 o 
   8   5   4      238.41      271.42     26.33 o 
   9   5   4        8.82       23.30      8.61 o 
  10   5   4        0.92        7.32     11.88 o 
  -6   6   4       95.36       86.12     37.02 o 
  -5   6   4        2.72       -0.20     15.24 o 
  -4   6   4      290.38      167.42    143.43 o 
  -3   6   4      107.17       47.85     37.61 o 
  -2   6   4       41.70       44.35     19.40 o 
  -1   6   4       41.63       45.14      7.63 o 
   0   6   4      178.12      171.54     12.54 o 
   1   6   4      554.53      717.09     70.87 o 
   2   6   4      630.31      663.52     27.10 o 
   3   6   4       63.17       61.19      6.71 o 
   4   6   4      298.26      308.42     36.82 o 
   5   6   4      275.89      300.11     15.31 o 
   6   6   4       87.23       70.08      6.32 o 
   7   6   4      863.21      660.23     40.19 o 
   8   6   4       63.49       73.45     13.86 o 
   9   6   4        3.03       16.43     11.28 o 
  -5   7   4       65.93      102.75     42.96 o 
  -4   7   4       39.54       47.71     29.89 o 
  -3   7   4      490.45      482.06     66.91 o 
  -2   7   4       32.54       29.89     19.99 o 
  -1   7   4       51.37       40.55     13.16 o 
   0   7   4        0.60       -0.20      4.36 o 
   1   7   4       62.11       55.30      8.45 o 
   2   7   4       83.45       94.15      9.58 o 
   3   7   4      749.72      768.29     31.84 o 
   4   7   4      894.56      948.01     36.01 o 
   5   7   4        1.03        4.29      4.26 o 
   6   7   4       13.78       11.87      4.61 o 
   7   7   4      224.66      252.41     27.12 o 
   8   7   4       76.69       81.76     16.83 o 
   9   7   4      141.39      179.76     25.14 o 
  -4   8   4       29.18       27.52     30.29 o 
  -3   8   4      106.22       66.52     34.64 o 
  -2   8   4      495.88      436.32     63.55 o 
  -1   8   4       26.19       30.45     15.74 o 
   0   8   4       65.47       48.94      9.19 o 
   1   8   4       43.31       31.69      7.70 o 
   2   8   4       59.15       73.29     11.74 o 
   3   8   4        3.04       13.49      6.06 o 
   4   8   4      579.34      659.83     31.75 o 
   5   8   4      126.92      102.36     18.02 o 
   6   8   4      435.73      439.74     31.77 o 
   7   8   4       66.81       65.53     14.65 o 
   8   8   4       40.62       42.17     10.69 o 
   9   8   4        5.37       22.17     14.25 o 
  -3   9   4      129.22       85.52     38.21 o 
  -2   9   4       41.85       24.55     26.73 o 
  -1   9   4        7.15        8.52     13.96 o 
   0   9   4      103.53       72.45     16.13 o 
   1   9   4       20.95       12.11      7.12 o 
   2   9   4       26.93       25.23     18.81 o 
   3   9   4       57.32       51.69     12.57 o 
   4   9   4      147.39      151.90     14.18 o 
   5   9   4      383.82      374.97     25.74 o 
   6   9   4       38.75       30.09     13.26 o 
   7   9   4      133.66      138.18     19.01 o 
   8   9   4       67.98       74.83     19.60 o 
  -2  10   4        7.10       10.61     10.29 o 
  -1  10   4       76.04       87.49     15.49 o 
   0  10   4       73.81       62.00     12.62 o 
   1  10   4      149.10      150.13     17.63 o 
   2  10   4        2.98        3.98      8.31 o 
   3  10   4        0.30        8.64      7.33 o 
   4  10   4       48.86       38.12      9.39 o 
   5  10   4      197.72      208.02     18.59 o 
   6  10   4      386.12      380.70     39.79 o 
   7  10   4       48.88       56.22     17.62 o 
   1  11   4      103.57       87.86     15.35 o 
   2  11   4      208.74      214.11     24.99 o 
   3  11   4       18.29       12.03      8.33 o 
   4  11   4       18.25       13.66      8.78 o 
   5  11   4       69.20       44.35     14.45 o 
   6  11   4       23.47       18.81     13.07 o 
  -5 -10   5        0.28       -2.57     14.06 o 
  -4 -10   5        2.01       31.28     16.04 o 
  -3 -10   5        1.22       17.22     16.43 o 
  -2 -10   5        6.34        3.37     12.67 o 
  -1 -10   5        0.12       23.56     17.42 o 
  -6  -9   5       99.20       84.63     16.83 o 
  -5  -9   5       28.21       34.64     14.65 o 
  -4  -9   5        6.05       13.66     16.04 o 
  -3  -9   5       26.03       30.88     14.45 o 
  -2  -9   5        3.77       21.97     14.25 o 
  -1  -9   5       49.67       29.10     15.84 o 
   0  -9   5       24.32       26.73     18.81 o 
   1  -9   5       11.51       24.55     20.39 o 
   2  -9   5        7.55       13.26     24.15 o 
  -7  -8   5      138.26      133.87     16.88 o 
  -6  -8   5       14.02        3.21      6.50 o 
  -5  -8   5       18.27       20.85      7.46 o 
  -4  -8   5        2.31       43.88     11.68 o 
  -3  -8   5       35.68       32.47     17.42 o 
  -2  -8   5       26.03       23.36     11.68 o 
  -1  -8   5       41.48       56.82     16.43 o 
   0  -8   5       40.10       29.30     15.05 o 
   1  -8   5      174.90      157.19     33.85 o 
   2  -8   5       33.96       71.07     30.29 o 
  -8  -7   5        1.83       13.10      7.92 o 
  -7  -7   5        0.18       16.89      6.94 o 
  -6  -7   5       98.93      102.07     12.18 o 
  -5  -7   5        8.87       25.72      7.35 o 
  -4  -7   5      123.99      124.32     11.99 o 
  -3  -7   5       58.33       52.33      8.38 o 
  -2  -7   5        2.29       -3.37      9.11 o 
  -1  -7   5       11.11        9.50      9.11 o 
   0  -7   5       13.56       28.71     12.27 o 
   1  -7   5       23.27       38.80     19.20 o 
   2  -7   5      116.05      139.17     33.26 o 
   3  -7   5       88.73       54.05     31.48 o 
   4  -7   5       58.59       58.40     37.22 o 
  -8  -6   5       11.14       16.63      7.64 o 
  -7  -6   5       19.90       25.40      7.54 o 
  -6  -6   5       48.45       47.40      8.47 o 
  -5  -6   5       19.07       23.49      8.41 o 
  -4  -6   5       44.01       49.06     11.68 o 
  -3  -6   5        5.85        9.90      4.28 o 
  -2  -6   5      221.41      216.58     23.16 o 
  -1  -6   5      280.10      258.55     23.36 o 
   0  -6   5      160.20      139.17     19.40 o 
   1  -6   5      543.69      523.23     50.09 o 
   2  -6   5       51.44       43.75     17.42 o 
   3  -6   5      209.15      220.54     40.19 o 
   4  -6   5      187.95      195.00     48.70 o 
   5  -6   5        2.63       29.30     26.53 o 
  -9  -5   5       17.04       20.72     11.78 o 
  -8  -5   5        4.39        6.46      6.63 o 
  -7  -5   5       57.13       57.28      9.44 o 
  -6  -5   5      288.28      332.40     20.07 o 
  -5  -5   5       59.77       61.63      7.99 o 
  -4  -5   5        1.53        1.09      3.57 o 
  -3  -5   5       80.93       83.85      8.17 o 
  -2  -5   5      458.41      474.99     30.59 o 
  -1  -5   5      125.41      110.11     13.76 o 
   0  -5   5      533.87      428.55     16.36 o 
   1  -5   5       54.94       52.07     13.26 o 
   2  -5   5       14.27       29.89     15.64 o 
   3  -5   5      211.39      248.06     38.21 o 
   4  -5   5       36.77       35.63     23.56 o 
   5  -5   5       43.55       48.50     25.34 o 
   6  -5   5       80.06      142.74     44.35 o 
  -9  -4   5        4.18       16.52      8.74 o 
  -8  -4   5       16.89       26.20      8.42 o 
  -7  -4   5       20.35       26.22      7.65 o 
  -6  -4   5      574.94      572.22     28.15 o 
  -5  -4   5      131.29      118.72      9.96 o 
  -4  -4   5      522.06      500.76     28.31 o 
  -3  -4   5       33.18       37.96      5.68 o 
  -2  -4   5       99.51      108.31      8.34 o 
  -1  -4   5      468.73      446.62     27.91 o 
   0  -4   5       11.05        8.91      6.73 o 
   1  -4   5       44.19       49.69     11.09 o 
   2  -4   5      405.41      450.38     41.57 o 
   3  -4   5      171.82      195.99     30.29 o 
   4  -4   5        3.37       18.41     17.03 o 
   5  -4   5       34.98       38.41     18.41 o 
   6  -4   5        1.17       14.06     21.78 o 
   7  -4   5      114.21       83.94     37.42 o 
  -9  -3   5        4.44       10.69     10.29 o 
  -8  -3   5        3.32        3.17     10.69 o 
  -7  -3   5      127.97      125.62     13.37 o 
  -6  -3   5      184.16      169.70     16.13 o 
  -5  -3   5      100.93      110.44     13.96 o 
  -4  -3   5       36.37       24.39      4.98 o 
  -3  -3   5      778.87      803.22     51.47 o 
  -2  -3   5       56.62       51.67      7.13 o 
  -1  -3   5       77.12       96.21     10.29 o 
   0  -3   5      329.87      358.32     20.19 o 
   1  -3   5      559.91      562.25     34.84 o 
   2  -3   5      325.50      337.35     19.66 o 
   3  -3   5      158.22      197.96     17.16 o 
   4  -3   5        3.41       17.54      8.49 o 
   5  -3   5       82.76       92.53     14.26 o 
   6  -3   5       70.10       56.22     24.94 o 
   7  -3   5      149.83      106.11     36.62 o 
   8  -3   5       15.63        3.76     19.20 o 
  -9  -2   5       64.84       64.45     15.64 o 
  -8  -2   5       11.07       21.30     12.08 o 
  -7  -2   5       31.52       39.99      8.80 o 
  -6  -2   5      164.66      153.08     13.07 o 
  -5  -2   5      256.08      258.67     16.25 o 
  -4  -2   5      967.76     1019.65     38.41 o 
  -3  -2   5      509.01      435.89     18.55 o 
  -2  -2   5       67.97       62.16      6.14 o 
  -1  -2   5       32.71       40.92      3.63 o 
   0  -2   5        0.70        6.35      2.03 o 
   1  -2   5      182.36      201.71     10.59 o 
   2  -2   5     3257.15     3675.56    103.12 o 
   3  -2   5      724.06      790.51     35.68 o 
   4  -2   5      495.95      530.40     67.01 o 
   5  -2   5      126.09      100.95     11.86 o 
   6  -2   5      116.86      121.72     15.05 o 
   7  -2   5       16.67       26.58     12.00 o 
   8  -2   5       88.19       83.94     28.31 o 
  -9  -1   5       11.46       43.75     19.01 o 
  -8  -1   5      197.84      211.28     20.50 o 
  -7  -1   5       90.39       99.18     16.13 o 
  -6  -1   5      302.51      315.50     19.45 o 
  -5  -1   5      125.30      134.86     11.46 o 
  -4  -1   5       11.02        6.16      3.77 o 
  -3  -1   5      490.79      481.66     23.95 o 
  -2  -1   5     2482.58     2459.18     46.85 o 
  -1  -1   5      307.28      292.87     19.50 o 
   0  -1   5      212.91      202.71      7.94 o 
   1  -1   5      138.45      143.38      7.41 o 
   2  -1   5      698.28      792.67     58.70 o 
   3  -1   5      143.82      164.53     10.47 o 
   4  -1   5      440.36      387.52     19.97 o 
   5  -1   5      585.07      615.68     31.23 o 
   6  -1   5      153.11      159.46     15.74 o 
   7  -1   5       73.18       61.23     11.68 o 
   8  -1   5        5.38       14.06      8.57 o 
  -9   0   5       19.25       49.81     13.96 o 
  -8   0   5      173.28      181.02     23.56 o 
  -7   0   5       91.08       77.45     23.66 o 
  -6   0   5       69.29       60.60     10.98 o 
  -5   0   5      385.22      461.43     26.16 o 
  -4   0   5       19.26       26.13      5.86 o 
  -3   0   5      478.88      577.28     30.49 o 
  -2   0   5      108.88      121.77      4.58 o 
  -1   0   5     2091.29     1935.17    131.95 o 
   0   0   5     2332.93     2123.23     40.88 o 
   1   0   5      394.50      354.96     17.82 o 
   2   0   5      196.01      193.20     15.05 o 
   3   0   5      418.22      478.46     47.31 o 
   4   0   5       80.39       72.84      7.58 o 
   5   0   5      243.64      174.57    108.88 o 
   6   0   5      264.46      227.32     32.37 o 
   7   0   5       93.75       86.75     12.20 o 
   8   0   5      207.08      209.25     26.92 o 
   9   0   5       44.96       54.05     16.23 o 
  -8   1   5        2.39       11.26     10.00 o 
  -7   1   5       42.18       42.76      9.75 o 
  -6   1   5        4.65       14.44      7.39 o 
  -5   1   5      390.85      401.34     24.26 o 
  -4   1   5      805.26      899.49     37.00 o 
  -3   1   5       75.77       57.54      8.41 o 
  -2   1   5       53.58       65.14      3.41 o 
  -1   1   5     1035.29      921.01    208.16 o 
   0   1   5      191.70      162.38     32.66 o 
   1   1   5     3105.15     3125.56     49.01 o 
   2   1   5     1229.11     1191.93     24.01 o 
   3   1   5       43.78       37.83      4.85 o 
   4   1   5       25.53       28.60      8.12 o 
   5   1   5      405.70      402.02     25.24 o 
   6   1   5      340.37      321.25     19.57 o 
   7   1   5      277.67      268.35     15.10 o 
   8   1   5       54.36       44.49      8.61 o 
   9   1   5       67.61       72.65     19.01 o 
  -8   2   5       15.35       42.40     20.89 o 
  -7   2   5       13.56       13.38      8.20 o 
  -6   2   5      101.36       89.63     13.08 o 
  -5   2   5      698.65      712.58     36.37 o 
  -4   2   5      324.41      319.40     27.28 o 
  -3   2   5        3.11        5.01      1.98 o 
  -2   2   5      162.49      153.05     10.10 o 
  -1   2   5      160.80      146.57      5.80 o 
   0   2   5     1747.25     1276.25    229.74 o 
   1   2   5     1514.65     1309.54    155.80 o 
   2   2   5     5149.35     5709.64    163.72 o 
   3   2   5      133.58      127.49     11.09 o 
   4   2   5       22.27       15.64      5.94 o 
   5   2   5      170.09      148.45      6.30 o 
   6   2   5      418.70      425.49     16.30 o 
   7   2   5      103.25       94.74     10.49 o 
   8   2   5       63.69       72.46     15.44 o 
   9   2   5      140.17      146.50     24.15 o 
  -8   3   5       14.88       31.27     11.69 o 
  -7   3   5        0.45        1.98      8.31 o 
  -6   3   5       97.22      110.43     14.45 o 
  -5   3   5       17.71       20.05      4.04 o 
  -4   3   5      896.96      911.25     30.10 o 
  -3   3   5      330.00      405.80     43.65 o 
  -2   3   5      730.15      755.26     26.97 o 
  -1   3   5       35.36       37.94      4.21 o 
   0   3   5        4.03        8.49      3.46 o 
   1   3   5     2090.82     2291.81     53.26 o 
   2   3   5     4769.81     4788.48    142.14 o 
   3   3   5       25.72       11.88      3.56 o 
   4   3   5     1369.54     1433.30     64.14 o 
   5   3   5      138.12      124.13     14.45 o 
   6   3   5       87.92      103.93     13.46 o 
   7   3   5        3.36       12.08      7.32 o 
   8   3   5       40.16       48.30     13.66 o 
   9   3   5      204.02      209.06     28.51 o 
  -7   4   5      121.83      141.90     17.84 o 
  -6   4   5       25.53       16.63     14.65 o 
  -5   4   5       61.50       58.00      7.11 o 
  -4   4   5       21.75       18.06      5.00 o 
  -3   4   5      105.45      107.49      9.00 o 
  -2   4   5      635.20      752.71     52.16 o 
  -1   4   5     2669.95     2945.05    151.55 o 
   0   4   5      881.75      906.22     32.34 o 
   1   4   5      383.54      410.03     17.92 o 
   2   4   5        4.08       11.57      2.90 o 
   3   4   5      453.91      444.84     23.76 o 
   4   4   5      475.24      350.01     19.80 o 
   5   4   5      320.07      316.55     24.94 o 
   6   4   5      569.97      628.55     39.40 o 
   7   4   5       52.89       61.77     12.87 o 
   8   4   5       20.54       13.86      9.50 o 
   9   4   5      148.69      181.14     26.13 o 
  -6   5   5      125.32      127.37     22.53 o 
  -5   5   5      406.39      408.43     35.10 o 
  -4   5   5       27.04       32.52      7.15 o 
  -3   5   5        2.49        6.73      8.91 o 
  -2   5   5      289.33      287.61     17.35 o 
  -1   5   5      115.24      110.40     11.68 o 
   0   5   5      679.11      718.10     33.56 o 
   1   5   5      416.74      412.87     19.00 o 
   2   5   5      391.56      358.99     16.15 o 
   3   5   5      304.32      276.62     12.60 o 
   4   5   5        7.35        1.78      4.36 o 
   5   5   5     1570.78     1715.21     83.94 o 
   6   5   5        3.41       15.64      8.71 o 
   7   5   5       15.89        2.97      6.93 o 
   8   5   5      253.32      249.24     27.91 o 
   9   5   5      154.95      188.86     23.56 o 
  -6   6   5      300.82      249.24     62.76 o 
  -5   6   5       22.69       62.14     49.49 o 
  -4   6   5       15.21       17.06      6.08 o 
  -3   6   5       15.02       20.64      7.72 o 
  -2   6   5       29.80       34.71      9.40 o 
  -1   6   5      609.95      662.62     32.55 o 
   0   6   5      238.70      302.26     46.52 o 
   1   6   5      260.27      288.72     16.84 o 
   2   6   5       83.86       73.00      8.04 o 
   3   6   5      427.21      454.61     20.96 o 
   4   6   5      244.22      251.18     29.40 o 
   5   6   5      481.86      492.94     33.06 o 
   6   6   5       80.38       85.92     14.45 o 
   7   6   5      558.20      639.24     50.28 o 
   8   6   5       48.34       55.23     15.05 o 
   9   6   5       73.18       64.93     17.62 o 
  -5   7   5      256.74      182.07     20.41 o 
  -4   7   5      150.93      119.56     15.84 o 
  -3   7   5        0.86       14.76      5.67 o 
  -2   7   5      114.76      107.64     13.47 o 
  -1   7   5        4.58        9.36     16.73 o 
   0   7   5       10.21       25.62     12.27 o 
   1   7   5       44.76       55.82      8.51 o 
   2   7   5      720.68      760.17     35.04 o 
   3   7   5     1553.77     1732.15     62.59 o 
   4   7   5      237.59      220.78     38.21 o 
   5   7   5        6.74       23.76      9.70 o 
   6   7   5      170.41      134.62     17.62 o 
   7   7   5       29.68       32.27     10.10 o 
   8   7   5       76.30       77.01     17.62 o 
   9   7   5       85.18       76.81     18.21 o 
  -4   8   5       17.30       24.05     10.40 o 
  -3   8   5       10.57        7.42     16.53 o 
  -2   8   5      571.80      511.27     45.24 o 
  -1   8   5        0.71        8.12      7.32 o 
   0   8   5        9.02       11.74      8.41 o 
   1   8   5       12.94       19.13      8.10 o 
   2   8   5      917.87     1028.58     47.90 o 
   3   8   5      575.46      628.22     32.67 o 
   4   8   5      422.95      424.82     28.31 o 
   5   8   5       17.26       34.45     11.09 o 
   6   8   5        0.32        5.35      7.92 o 
   7   8   5      141.63      166.89     24.15 o 
   8   8   5       46.55       45.14     11.48 o 
   9   8   5       16.98       16.23     15.44 o 
  -3   9   5      141.37      112.14     26.23 o 
  -2   9   5       61.80       55.63     12.48 o 
  -1   9   5       51.05       45.85     21.78 o 
   0   9   5       91.17       83.52     15.14 o 
   1   9   5       70.90       82.60     13.58 o 
   2   9   5        0.91        0.94      5.05 o 
   3   9   5      988.57      999.20     49.29 o 
   4   9   5       62.04       59.69     13.36 o 
   5   9   5       44.84       57.21     14.65 o 
   6   9   5       69.48       59.19     16.83 o 
   7   9   5       54.28       48.70     14.85 o 
   8   9   5        4.42       18.02     12.27 o 
  -1  10   5      119.02       97.25     26.23 o 
   0  10   5       24.62       14.01     10.90 o 
   1  10   5       79.73       77.06     19.20 o 
   2  10   5      357.82      334.07     26.62 o 
   3  10   5        0.96       22.42      8.41 o 
   4  10   5       89.08       81.18     12.68 o 
   5  10   5       13.86       16.23     11.09 o 
   6  10   5       45.52       69.69     18.41 o 
   7  10   5       34.29       41.97     17.03 o 
   1  11   5       42.81       55.74     26.13 o 
   2  11   5        9.16       14.58      8.99 o 
   3  11   5       33.47       35.49     11.00 o 
   4  11   5       83.93       76.02     17.62 o 
   5  11   5       16.56       13.66     11.48 o 
  -6  -9   6       16.22       20.19     14.25 o 
  -5  -9   6       14.20       46.32     17.42 o 
  -4  -9   6       20.60       28.31     19.99 o 
  -3  -9   6        6.75       24.55     14.25 o 
  -2  -9   6       21.20       20.39     16.43 o 
  -1  -9   6      123.01      131.06     26.73 o 
   0  -9   6       81.09       53.65     21.97 o 
   1  -9   6       70.03       71.66     27.72 o 
  -7  -8   6       11.71       19.60     12.27 o 
  -6  -8   6       17.32       23.26      8.73 o 
  -5  -8   6       39.07       40.93      9.47 o 
  -4  -8   6       33.89       20.09      7.42 o 
  -3  -8   6        9.75       16.63     16.04 o 
  -2  -8   6       23.37       21.58     11.88 o 
  -1  -8   6       35.09       29.89     15.05 o 
   0  -8   6      289.77      220.54     33.85 o 
   1  -8   6       13.47       13.26     16.83 o 
   2  -8   6      145.25      155.41     39.59 o 
   3  -8   6        7.30       -1.78     21.18 o 
  -8  -7   6       36.44       31.90     10.25 o 
  -7  -7   6        6.84        4.63      6.26 o 
  -6  -7   6       93.47       83.67     11.76 o 
  -5  -7   6        6.66        2.60      5.24 o 
  -4  -7   6       80.84       76.12     10.89 o 
  -3  -7   6        0.75       18.53     10.49 o 
  -2  -7   6       23.22       32.86     15.64 o 
  -1  -7   6      210.50      161.15     20.59 o 
   0  -7   6       87.84       60.97     13.86 o 
   1  -7   6       40.55       65.53     19.80 o 
   2  -7   6       12.56       -6.53     16.04 o 
   3  -7   6        0.16       12.08     18.81 o 
   4  -7   6       96.23       84.73     41.38 o 
  -8  -6   6       42.05       37.99     10.35 o 
  -7  -6   6      148.16      131.88     14.88 o 
  -6  -6   6        0.23        7.52     10.10 o 
  -5  -6   6      121.11      114.30     11.87 o 
  -4  -6   6       51.24       45.83      7.52 o 
  -3  -6   6      288.22      259.55     23.76 o 
  -2  -6   6       10.71        9.78      4.46 o 
  -1  -6   6      100.24      138.38     22.37 o 
   0  -6   6        4.44       -1.78      7.32 o 
   1  -6   6      185.71      187.28     27.52 o 
   2  -6   6        0.20       26.13     17.82 o 
   3  -6   6      156.69      171.84     39.00 o 
   4  -6   6      159.88      126.30     40.78 o 
   5  -6   6        4.59       35.24     29.10 o 
  -8  -5   6      136.95      119.30     14.39 o 
  -7  -5   6      187.50      190.45     17.55 o 
  -6  -5   6      103.65       93.39     10.40 o 
  -5  -5   6        1.34       -2.29      4.50 o 
  -4  -5   6       36.64       35.30      6.11 o 
  -3  -5   6      205.60      202.03     23.06 o 
  -2  -5   6      195.77      202.32     13.69 o 
  -1  -5   6      282.82      232.06     23.16 o 
   0  -5   6      245.26      200.94     18.41 o 
   1  -5   6       68.95       62.36     14.45 o 
   2  -5   6        5.74       30.29     15.64 o 
   3  -5   6      388.65      415.93     52.46 o 
   4  -5   6       63.29       99.38     29.10 o 
   5  -5   6       22.17       51.27     26.13 o 
   6  -5   6       18.51       83.54     38.01 o 
  -9  -4   6        9.82       18.46      9.70 o 
  -8  -4   6      107.84      103.30     14.93 o 
  -7  -4   6      181.98      185.14     16.88 o 
  -6  -4   6      329.88      310.99     19.87 o 
  -5  -4   6        1.05        5.15      5.35 o 
  -4  -4   6       49.92       52.02      7.54 o 
  -3  -4   6       15.01       16.66      5.05 o 
  -2  -4   6        0.82        1.73      3.41 o 
  -1  -4   6      253.22      238.75     20.79 o 
   0  -4   6      492.38      504.43     35.63 o 
   1  -4   6      456.52      500.66     38.21 o 
   2  -4   6       95.68      128.68     20.19 o 
   3  -4   6      116.14      107.30     23.56 o 
   4  -4   6       35.71       42.17     20.79 o 
   5  -4   6      140.88      122.54     29.50 o 
   6  -4   6        5.04        3.96     20.19 o 
   7  -4   6      155.66       76.02     35.24 o 
  -9  -3   6        4.38       24.14     10.41 o 
  -8  -3   6        3.08        3.27      7.02 o 
  -7  -3   6      171.60      171.75     16.74 o 
  -6  -3   6      319.12      311.60     21.22 o 
  -5  -3   6        6.02       18.64      7.32 o 
  -4  -3   6      390.84      377.83     39.99 o 
  -3  -3   6      297.82      287.17     15.47 o 
  -2  -3   6      139.84      134.82     11.68 o 
  -1  -3   6       45.12       45.73      8.12 o 
   0  -3   6      637.85      630.79     38.60 o 
   1  -3   6      573.63      576.73     32.47 o 
   2  -3   6      750.38      876.55     40.18 o 
   3  -3   6      245.84      286.62     21.32 o 
   4  -3   6       25.12       35.89      9.87 o 
   5  -3   6        2.74       15.01      8.60 o 
   6  -3   6      177.31      158.77     20.58 o 
   7  -3   6       61.88       78.40     27.91 o 
  -9  -2   6        7.26       15.11     10.08 o 
  -8  -2   6        5.74       22.14      9.41 o 
  -7  -2   6      475.64      548.35     33.91 o 
  -6  -2   6       24.92       30.58      7.85 o 
  -5  -2   6       75.70       65.68     12.47 o 
  -4  -2   6     1507.06     1624.93     58.01 o 
  -3  -2   6       97.38       85.13      9.50 o 
  -2  -2   6      324.82      311.01     18.41 o 
  -1  -2   6       26.13       27.82      3.32 o 
   0  -2   6     1640.43     1787.49     49.31 o 
   1  -2   6      647.65      777.19     79.19 o 
   2  -2   6      548.52      562.17     25.04 o 
   3  -2   6      106.88      127.11     11.69 o 
   4  -2   6      275.82      290.16     20.76 o 
   5  -2   6       94.36      115.29     15.74 o 
   6  -2   6      166.60      121.65     15.18 o 
   7  -2   6      145.78      145.76     20.34 o 
   8  -2   6        0.79        9.17     15.34 o 
  -9  -1   6       51.05       55.73     14.34 o 
  -8  -1   6       35.96       46.74     11.51 o 
  -7  -1   6       42.69       50.72     10.29 o 
  -6  -1   6        2.85        5.37      5.23 o 
  -5  -1   6      382.67      391.71     22.57 o 
  -4  -1   6      382.47      369.59     19.52 o 
  -3  -1   6     1474.50     1581.58     63.35 o 
  -2  -1   6      716.11      709.23     19.83 o 
  -1  -1   6       18.03       15.24      3.37 o 
   0  -1   6        9.87       11.55      2.77 o 
   1  -1   6      491.62      502.88     17.40 o 
   2  -1   6      527.68      511.77     20.11 o 
   3  -1   6     1487.69     1287.35    169.07 o 
   4  -1   6        2.96       10.06      4.82 o 
   5  -1   6      250.79      242.22     18.06 o 
   6  -1   6      150.83      153.66     16.35 o 
   7  -1   6      129.72      124.65     17.02 o 
   8  -1   6       16.55       28.54     10.72 o 
  -8   0   6      146.95      162.28     20.78 o 
  -7   0   6      168.88      205.95     27.91 o 
  -6   0   6      173.78      243.74     24.35 o 
  -5   0   6       33.11       41.25      8.68 o 
  -4   0   6       44.64       50.59      7.04 o 
  -3   0   6      638.41      639.84     31.68 o 
  -2   0   6      163.98      127.05      5.94 o 
  -1   0   6     3009.75     3040.68     61.41 o 
   0   0   6     2926.56     3049.73     60.39 o 
   1   0   6       84.21       81.37      7.92 o 
   2   0   6       19.02       23.95      3.33 o 
   3   0   6      264.41      276.24     13.68 o 
   4   0   6      862.48      858.61     32.23 o 
   5   0   6      394.30      350.67     20.95 o 
   6   0   6      185.39      176.56     41.28 o 
   7   0   6      109.02       72.22     40.88 o 
   8   0   6       24.42       15.05     11.28 o 
   9   0   6        1.50        1.78      7.92 o 
  -8   1   6        1.87        5.55      9.10 o 
  -7   1   6       82.09       89.97     22.47 o 
  -6   1   6       92.92      103.16     12.91 o 
  -5   1   6      585.34      549.54     29.17 o 
  -4   1   6      540.26      526.93     25.14 o 
  -3   1   6        0.70        0.73      1.98 o 
  -2   1   6      200.25      166.15      7.32 o 
  -1   1   6     2024.76     2055.87     43.23 o 
   0   1   6     1856.54     1776.55    118.39 o 
   1   1   6      136.44      150.70      5.90 o 
   2   1   6     1384.45     1316.68     29.79 o 
   3   1   6      373.74      387.89     23.26 o 
   4   1   6        0.83        6.22      5.44 o 
   5   1   6       33.59       26.47      5.85 o 
   6   1   6      452.42      413.30     31.18 o 
   7   1   6      350.89      295.13     16.78 o 
   8   1   6        9.14       13.26     10.10 o 
   9   1   6       10.73       12.27     12.67 o 
  -8   2   6       59.42       58.49     12.96 o 
  -7   2   6        0.58       15.56      9.56 o 
  -6   2   6      340.64      357.38     27.69 o 
  -5   2   6      316.90      366.66     25.34 o 
  -4   2   6       95.53       90.27     10.32 o 
  -3   2   6       94.07       88.38      5.42 o 
  -2   2   6      806.28      753.38     48.11 o 
  -1   2   6      365.01      317.15     37.42 o 
   0   2   6     3564.66     2360.88    412.47 o 
   1   2   6       75.61       80.29      7.13 o 
   2   2   6      761.64      728.92     34.84 o 
   3   2   6       14.61       12.87      5.54 o 
   4   2   6       53.85       10.29      7.32 o 
   5   2   6      566.00      527.79     32.66 o 
   6   2   6        0.55       -1.98      5.74 o 
   7   2   6      266.83      254.79     26.33 o 
   8   2   6       51.07       46.72     13.46 o 
   9   2   6       60.90       55.83     16.43 o 
  -7   3   6       35.14       43.65     12.60 o 
  -6   3   6       17.29       24.19      9.52 o 
  -5   3   6       26.61       30.75      8.61 o 
  -4   3   6      934.22      826.62     54.34 o 
  -3   3   6      434.21      405.74     23.86 o 
  -2   3   6       46.30       37.43      3.84 o 
  -1   3   6     1169.22     1210.13     33.17 o 
   0   3   6       14.42        9.97      2.23 o 
   1   3   6     1621.09     1520.19     60.08 o 
   2   3   6       10.70       15.44      3.76 o 
   3   3   6       97.87       78.20     10.10 o 
   4   3   6      179.71      169.46     15.84 o 
   5   3   6       32.01       39.59      9.70 o 
   6   3   6      424.27      425.63     32.27 o 
   7   3   6      504.71      469.19     35.44 o 
   8   3   6        0.75       -1.19      6.93 o 
   9   3   6       63.57       65.73     18.41 o 
  -7   4   6       77.27       84.89     28.31 o 
  -6   4   6        2.28        9.83      8.57 o 
  -5   4   6      343.16      332.62     26.78 o 
  -4   4   6        0.53        2.86      3.57 o 
  -3   4   6      290.61      282.65     30.39 o 
  -2   4   6      533.42      536.98     24.47 o 
  -1   4   6      124.06      102.65      8.68 o 
   0   4   6      453.03      469.95     20.33 o 
   1   4   6      330.14      315.26     14.21 o 
   2   4   6       38.19       21.72      4.85 o 
   3   4   6      851.01      845.73     42.96 o 
   4   4   6      126.96      105.12     10.29 o 
   5   4   6      156.68      186.88     18.81 o 
   6   4   6      518.24      550.16     40.98 o 
   7   4   6       62.89       51.47     13.26 o 
   8   4   6      651.96      600.64     45.33 o 
   9   4   6       90.19       97.20     20.19 o 
  -6   5   6      105.08      109.38     18.04 o 
  -5   5   6       31.46       31.20     12.58 o 
  -4   5   6      126.47      145.38     12.75 o 
  -3   5   6       10.68       15.66      9.30 o 
  -2   5   6      370.41      480.27     28.15 o 
  -1   5   6      519.21      580.39     28.15 o 
   0   5   6      760.09      780.28     33.07 o 
   1   5   6      486.08      506.49     22.99 o 
   2   5   6       10.19       15.12      4.39 o 
   3   5   6       22.36       17.62      6.14 o 
   4   5   6      795.91      876.01     49.29 o 
   5   5   6      611.63      512.54     30.88 o 
   6   5   6      128.67      137.19     18.61 o 
   7   5   6       60.76       64.54     15.24 o 
   8   5   6      336.10      371.98     37.02 o 
   9   5   6        0.23        1.58      8.51 o 
  -5   6   6       99.86       91.96     10.96 o 
  -4   6   6        0.68       21.03     13.86 o 
  -3   6   6       17.89       27.93     18.11 o 
  -2   6   6        3.52       19.10      8.51 o 
  -1   6   6      493.18      509.22     28.73 o 
   0   6   6      302.26      318.55     20.03 o 
   1   6   6     1646.27     1801.98     65.63 o 
   2   6   6      131.58      132.79     10.98 o 
   3   6   6      884.91      981.16     43.36 o 
   4   6   6       53.86       52.26     10.10 o 
   5   6   6       38.46       42.76     11.28 o 
   6   6   6       20.30       10.10      6.73 o 
   7   6   6       44.60       50.09     14.45 o 
   8   6   6      350.47      449.59     44.94 o 
   9   6   6       86.71      106.11     21.58 o 
  -5   7   6        0.18       34.84     31.08 o 
  -4   7   6       92.94       72.79     14.75 o 
  -3   7   6       13.96       26.53      7.87 o 
  -2   7   6      218.77      244.64     30.59 o 
  -1   7   6      583.35      721.46     46.32 o 
   0   7   6       87.80      105.19     12.50 o 
   1   7   6      775.32      786.74     38.51 o 
   2   7   6       70.62       63.87      9.39 o 
   3   7   6       23.45       21.49      6.53 o 
   4   7   6      342.81      370.20     31.87 o 
   5   7   6       52.81       47.51     11.28 o 
   6   7   6       64.44       73.64     15.64 o 
   7   7   6        3.68       10.49      8.31 o 
   8   7   6       51.88       83.15     18.81 o 
   9   7   6       47.32       62.16     20.59 o 
  -4   8   6        5.64        8.60     11.98 o 
  -3   8   6       33.40       43.89     25.44 o 
  -2   8   6      386.66      392.98     32.37 o 
  -1   8   6       21.61       24.37     10.44 o 
   0   8   6      115.53      123.02     14.76 o 
   1   8   6      398.05      396.27     26.49 o 
   2   8   6      319.41      316.05     22.71 o 
   3   8   6       54.07       57.14     11.19 o 
   4   8   6        4.78        4.16      7.72 o 
   5   8   6       30.30       34.64     12.47 o 
   6   8   6       17.73       27.32     11.28 o 
   7   8   6       66.24       57.21     17.62 o 
   8   8   6       45.89       57.81     20.39 o 
  -2   9   6       82.44       58.57     16.06 o 
  -1   9   6       22.34       41.24     12.02 o 
   0   9   6       56.74       66.46     14.45 o 
   1   9   6       39.47       37.67     10.69 o 
   2   9   6       21.90       21.37      9.60 o 
   3   9   6       14.79       19.85      7.04 o 
   4   9   6       32.32       35.44     12.47 o 
   5   9   6       52.41       68.30     17.03 o 
   6   9   6       56.68       61.96     17.42 o 
   7   9   6       29.47       30.29     15.24 o 
   8   9   6       24.18       24.55     12.27 o 
  -1  10   6        0.18       -8.79     10.25 o 
   0  10   6        6.99       26.54     12.50 o 
   1  10   6        6.47        3.56      8.51 o 
   2  10   6      480.74      426.00     30.75 o 
   3  10   6        9.54        0.00      5.32 o 
   4  10   6       22.62       25.14     12.47 o 
   5  10   6       21.27       29.89     14.25 o 
   6  10   6       20.69       28.51     14.45 o 
   7  10   6        5.88       13.46     12.08 o 
   2  11   6        0.45       24.02     11.68 o 
   3  11   6       32.86       36.03     13.46 o 
   4  11   6       35.52       28.90     13.46 o 
   5  11   6       50.05       54.44     17.42 o 
  -4  -9   7        0.09       28.90     19.80 o 
  -3  -9   7       97.56      100.57     22.96 o 
  -2  -9   7       81.89       75.82     25.34 o 
  -1  -9   7       11.45       32.47     19.20 o 
   0  -9   7       12.86       20.19     17.82 o 
  -6  -8   7       81.71       62.45     12.12 o 
  -5  -8   7        9.71       21.89      8.48 o 
  -4  -8   7        7.76       12.27     12.27 o 
  -3  -8   7       38.92       60.58     23.36 o 
  -2  -8   7       63.03       57.61     17.82 o 
  -1  -8   7        1.20       19.40     15.05 o 
   0  -8   7      167.43      135.02     25.93 o 
   1  -8   7        0.98        1.19     11.88 o 
   2  -8   7       62.53      104.92     31.68 o 
  -7  -7   7        1.23       11.21     17.62 o 
  -6  -7   7       27.01       26.82      9.30 o 
  -5  -7   7      112.24       97.38     13.84 o 
  -4  -7   7       52.76       52.23      9.89 o 
  -3  -7   7        2.81       31.89      8.18 o 
  -2  -7   7       40.75       62.95     19.99 o 
  -1  -7   7       74.84       50.28     14.25 o 
   0  -7   7        4.53       -5.15     10.10 o 
   1  -7   7      195.86      167.68     29.50 o 
   2  -7   7        7.35       13.07     18.41 o 
   3  -7   7        0.20       12.87     22.57 o 
  -8  -6   7        0.25       17.55      9.07 o 
  -7  -6   7       65.06       71.33     12.56 o 
  -6  -6   7        3.81        1.90      5.37 o 
  -5  -6   7      102.97       84.10     11.41 o 
  -4  -6   7       11.49       12.47      6.15 o 
  -3  -6   7      145.98      127.41     22.27 o 
  -2  -6   7      197.81      182.52     25.44 o 
  -1  -6   7       60.31       90.08     20.59 o 
   0  -6   7      136.20      119.97     19.60 o 
   1  -6   7       71.87       69.29     17.03 o 
   2  -6   7        3.34       -5.35     14.25 o 
   3  -6   7       34.09       45.93     25.74 o 
   4  -6   7      102.74      116.60     41.57 o 
  -8  -5   7       54.55       52.40     11.78 o 
  -7  -5   7        2.63        7.62      7.27 o 
  -6  -5   7       55.59       55.30     10.06 o 
  -5  -5   7      104.37       99.40     11.59 o 
  -4  -5   7       11.16       12.21      5.67 o 
  -3  -5   7       25.70       23.01     10.59 o 
  -2  -5   7      458.55      457.59     24.83 o 
  -1  -5   7      296.25      293.19     17.79 o 
   0  -5   7      167.26      140.36     16.43 o 
   1  -5   7        1.02        2.97      7.72 o 
   2  -5   7      142.30      163.72     30.09 o 
   3  -5   7      135.44      136.00     27.12 o 
   4  -5   7      113.61      115.22     35.83 o 
   5  -5   7        1.48        3.17     17.42 o 
  -8  -4   7       90.36       91.41     14.72 o 
  -7  -4   7       56.88       45.80      9.80 o 
  -6  -4   7      495.67      481.67     29.14 o 
  -5  -4   7       13.47       18.21      5.81 o 
  -4  -4   7       19.82       21.64      6.56 o 
  -3  -4   7      288.40      283.16     21.78 o 
  -2  -4   7      709.41      709.72     44.35 o 
  -1  -4   7      777.18      906.90     54.44 o 
   0  -4   7        8.05       11.28      8.12 o 
   1  -4   7      288.75      284.88     27.72 o 
   2  -4   7        7.01       42.76     13.66 o 
   3  -4   7      184.48      185.89     31.08 o 
   4  -4   7       72.79       42.56     22.77 o 
   5  -4   7      167.22      181.34     38.60 o 
   6  -4   7        1.15        4.16     17.42 o 
  -8  -3   7       36.66       49.10     12.06 o 
  -7  -3   7       76.28       79.84     13.00 o 
  -6  -3   7      451.25      483.06     30.69 o 
  -5  -3   7        0.86        3.11      4.70 o 
  -4  -3   7      253.18      230.95     35.44 o 
  -3  -3   7      170.68      178.37     12.78 o 
  -2  -3   7       60.91       61.77      8.91 o 
  -1  -3   7      769.64      911.25     49.69 o 
   0  -3   7      178.45      184.05     11.98 o 
   1  -3   7      278.40      250.71     32.76 o 
   2  -3   7       87.47       76.02      9.41 o 
   3  -3   7      339.56      317.93     37.12 o 
   4  -3   7      139.16      121.17     16.45 o 
   5  -3   7        2.77       19.58      9.89 o 
   6  -3   7        5.86       37.23     13.92 o 
   7  -3   7       32.86       52.26     28.90 o 
  -8  -2   7       55.89       83.75     14.95 o 
  -7  -2   7      290.43      279.38     23.76 o 
  -6  -2   7        0.99        0.04      4.63 o 
  -5  -2   7      123.87      135.91     13.31 o 
  -4  -2   7      628.23      659.92     31.12 o 
  -3  -2   7      181.82      172.43     14.25 o 
  -2  -2   7      789.70      830.09     32.66 o 
  -1  -2   7        7.87        6.98      4.65 o 
   0  -2   7       37.10       35.88      5.36 o 
   1  -2   7      583.25      653.25     41.57 o 
   2  -2   7      339.09      358.56     19.62 o 
   3  -2   7      267.65      282.70     18.69 o 
   4  -2   7      203.16      187.47     17.47 o 
   5  -2   7      106.67      102.53     14.25 o 
   6  -2   7        2.01        6.33     12.67 o 
   7  -2   7        4.10        4.35     11.28 o 
  -8  -1   7      198.08      205.72     26.23 o 
  -7  -1   7       15.74       18.70      7.76 o 
  -6  -1   7       67.51       71.65     11.88 o 
  -5  -1   7       40.05       51.92      8.74 o 
  -4  -1   7      235.76      241.51     16.11 o 
  -3  -1   7     1133.25     1088.79     64.74 o 
  -2  -1   7      568.22      562.29     18.57 o 
  -1  -1   7        2.40        5.12      2.42 o 
   0  -1   7     1381.11     1458.01     40.75 o 
   1  -1   7       51.66       42.10      4.50 o 
   2  -1   7      234.61      226.21     12.54 o 
   3  -1   7      207.31      125.03     82.36 o 
   4  -1   7      183.84      136.59     93.24 o 
   5  -1   7       53.59       20.89     18.81 o 
   6  -1   7       41.67       32.62     12.77 o 
   7  -1   7        6.81       26.30     10.70 o 
   8  -1   7       43.34       29.50     13.86 o 
  -8   0   7       54.89       40.02     12.32 o 
  -7   0   7      191.04      208.47     20.73 o 
  -6   0   7        2.08        9.23      9.90 o 
  -5   0   7      100.88      108.31     11.81 o 
  -4   0   7     1128.13     1133.97     56.42 o 
  -3   0   7      622.21      629.74     32.66 o 
  -2   0   7      216.08      214.45      9.72 o 
  -1   0   7       36.60       32.98      4.45 o 
   0   0   7        2.71        8.22      2.28 o 
   1   0   7      808.98      832.26     39.99 o 
   2   0   7      200.28      181.74      8.86 o 
   3   0   7      667.75      712.85     27.39 o 
   4   0   7       55.56       56.82      7.49 o 
   5   0   7       18.53       23.42      6.42 o 
   6   0   7      126.30      101.88     12.53 o 
   7   0   7       20.26       23.56     11.68 o 
   8   0   7       32.08       14.06     13.66 o 
  -8   1   7       48.47       50.38     14.20 o 
  -7   1   7      125.04      184.47     27.32 o 
  -6   1   7       31.07       41.69     16.04 o 
  -5   1   7      297.73      333.34     26.03 o 
  -4   1   7        1.49       -2.77      5.94 o 
  -3   1   7      623.52      607.17     69.88 o 
  -2   1   7      471.82      459.68     15.42 o 
  -1   1   7      591.53      569.51     17.91 o 
   0   1   7      137.57      144.83      8.81 o 
   1   1   7       14.03        9.66      2.12 o 
   2   1   7       33.40       64.76     18.81 o 
   3   1   7      503.28      432.37     26.33 o 
   4   1   7      124.10      113.04     14.06 o 
   5   1   7      616.89      633.70     43.55 o 
   6   1   7      226.44      187.08     22.37 o 
   7   1   7      102.45      120.76     20.39 o 
   8   1   7       27.72       27.52     14.25 o 
   9   1   7        1.16       15.24     12.27 o 
  -7   2   7        8.01       21.91     10.51 o 
  -6   2   7      205.21      214.53     20.25 o 
  -5   2   7      227.98      264.07     28.90 o 
  -4   2   7     1019.05     1134.56     65.53 o 
  -3   2   7       41.50       35.07      3.69 o 
  -2   2   7        7.78        8.01      2.67 o 
  -1   2   7        7.75        6.92      1.86 o 
   0   2   7       83.22       71.65     37.52 o 
   1   2   7      896.34      921.75     53.65 o 
   2   2   7      972.32     1115.76     50.88 o 
   3   2   7      132.52      116.21     13.07 o 
   4   2   7      188.71      195.99     18.41 o 
   5   2   7      338.93      308.24     24.94 o 
   6   2   7      141.09      147.09     20.39 o 
   7   2   7      143.89      170.85     24.15 o 
   8   2   7       25.29       29.10     13.86 o 
   9   2   7       41.72       31.87     14.45 o 
  -7   3   7       34.01       23.83     16.13 o 
  -6   3   7        5.97       10.68      8.65 o 
  -5   3   7       37.96       39.75      9.84 o 
  -4   3   7      102.24      109.68     15.44 o 
  -3   3   7      302.61      295.26     13.55 o 
  -2   3   7      189.68      171.22      8.74 o 
  -1   3   7     1055.49      977.72     38.80 o 
   0   3   7      102.79       58.92     15.64 o 
   1   3   7       65.42       57.47     11.98 o 
   2   3   7      143.64      134.82     13.07 o 
   3   3   7        2.52        0.40      4.16 o 
   4   3   7      670.89      716.85     44.35 o 
   5   3   7      188.14      184.71     19.99 o 
   6   3   7     1182.51     1146.84     67.31 o 
   7   3   7        0.52        6.34      9.70 o 
   8   3   7      143.88      152.04     25.34 o 
   9   3   7       45.38       48.70     18.21 o 
  -6   4   7        0.30       12.70     12.97 o 
  -5   4   7      418.68      426.49     30.33 o 
  -4   4   7      266.94      262.81     32.17 o 
  -3   4   7        4.45        6.52      3.33 o 
  -2   4   7      225.02      221.16     11.84 o 
  -1   4   7      212.21      194.60     14.65 o 
   0   4   7      641.96      648.76     22.37 o 
   1   4   7       44.20       36.73      3.26 o 
   2   4   7      832.63      873.84     44.35 o 
   3   4   7       20.51       21.38      5.35 o 
   4   4   7      349.70      357.73     28.31 o 
   5   4   7      165.75      155.41     18.81 o 
   6   4   7     1080.73     1274.13     78.59 o 
   7   4   7      168.43      159.96     22.17 o 
   8   4   7       10.56       11.28      8.91 o 
   9   4   7       27.47       50.28     18.21 o 
  -6   5   7       52.62       47.59     14.60 o 
  -5   5   7        6.58       31.77     10.82 o 
  -4   5   7        3.38        1.59      4.00 o 
  -3   5   7      380.67      436.60     49.00 o 
  -2   5   7      156.29      137.53     12.57 o 
  -1   5   7     1283.65     1308.03     50.52 o 
   0   5   7      293.53      288.05     16.97 o 
   1   5   7        5.91        6.60      5.84 o 
   2   5   7      114.60      102.78     19.30 o 
   3   5   7       24.05       25.34      7.52 o 
   4   5   7       40.66       38.21      7.72 o 
   5   5   7      244.11      243.90     25.54 o 
   6   5   7        2.41        6.14      8.51 o 
   7   5   7      129.00      120.76     21.58 o 
   8   5   7        0.27        5.54     10.49 o 
   9   5   7       19.52       23.56     13.66 o 
  -5   6   7      342.89      352.31     39.09 o 
  -4   6   7       37.91       31.47      7.49 o 
  -3   6   7       66.97       62.77      9.50 o 
  -2   6   7        1.02        1.36      5.25 o 
  -1   6   7     1611.09     1684.13     82.26 o 
   0   6   7        2.26       -3.13      4.83 o 
   1   6   7       79.58       67.46      9.03 o 
   2   6   7       25.96       19.20      5.61 o 
   3   6   7      448.69      476.91     35.24 o 
   4   6   7       62.00       44.15     10.49 o 
   5   6   7        5.74        2.38      5.15 o 
   6   6   7       92.42      108.49     19.20 o 
   7   6   7        3.26       -1.39      8.51 o 
   8   6   7       21.86       39.59     16.63 o 
   9   6   7       24.31       16.23     12.67 o 
  -4   7   7       71.00       65.71     12.40 o 
  -3   7   7        1.74       10.29     21.38 o 
  -2   7   7      368.58      344.82     26.14 o 
  -1   7   7      192.21      219.66     22.17 o 
   0   7   7        4.55        4.77      5.96 o 
   1   7   7      113.06      108.66     12.18 o 
   2   7   7      327.06      337.61     22.36 o 
   3   7   7        6.59        7.52      8.31 o 
   4   7   7      122.10      135.02     18.61 o 
   5   7   7        8.85        0.99      6.93 o 
   6   7   7        1.41        3.56      6.73 o 
   7   7   7       64.04       89.09     21.18 o 
   8   7   7      104.05      120.56     23.76 o 
  -3   8   7        0.95       30.53     14.95 o 
  -2   8   7      364.70      318.24     27.44 o 
  -1   8   7        1.12       -5.00      7.02 o 
   0   8   7       67.72       75.36     15.05 o 
   1   8   7       64.83       54.93     10.88 o 
   2   8   7      230.80      233.96     18.99 o 
   3   8   7      758.10      808.71     58.99 o 
   4   8   7       45.63       59.59     14.45 o 
   5   8   7      180.15      183.32     22.57 o 
   6   8   7       19.36       24.55     12.87 o 
   7   8   7       52.09       58.20     13.66 o 
   8   8   7        0.74       25.74     16.83 o 
  -2   9   7        3.71        8.91     19.80 o 
  -1   9   7       33.13       43.79     12.47 o 
   0   9   7       38.01       45.62     10.74 o 
   1   9   7       42.10       41.62     11.49 o 
   2   9   7      309.65      272.34     23.16 o 
   3   9   7        2.78        5.15      8.71 o 
   4   9   7       25.02       26.33     12.87 o 
   5   9   7       36.60       44.15     15.64 o 
   6   9   7       33.72       30.49     13.46 o 
   7   9   7       64.80       59.19     20.19 o 
   0  10   7       33.44       21.49     10.67 o 
   1  10   7       58.59       62.65     13.52 o 
   2  10   7        3.21       21.45     14.65 o 
   3  10   7       37.75       41.38     14.25 o 
   4  10   7       44.47       55.63     16.83 o 
   5  10   7        4.09       21.97     12.87 o 
   6  10   7       30.58       42.76     14.85 o 
  -5  -8   8        4.32        6.93     11.28 o 
  -4  -8   8       91.22       62.16     20.59 o 
  -3  -8   8        1.90        4.16     13.86 o 
  -2  -8   8       45.30       26.53     15.24 o 
  -1  -8   8       29.03       32.66     18.41 o 
   0  -8   8       20.43       29.10     16.23 o 
   1  -8   8        0.67        8.91     15.64 o 
  -6  -7   8       11.41       21.76      9.89 o 
  -5  -7   8       60.53       56.51     11.30 o 
  -4  -7   8      143.72      128.60     30.09 o 
  -3  -7   8        8.94       13.69      7.10 o 
  -2  -7   8       12.20       14.25     16.23 o 
  -1  -7   8       61.27       48.90     16.04 o 
   0  -7   8       45.42       44.54     16.63 o 
   1  -7   8       95.69       68.70     20.19 o 
   2  -7   8        0.43       39.79     22.96 o 
   3  -7   8        0.74       13.66     23.76 o 
  -7  -6   8       15.44       10.94      9.40 o 
  -6  -6   8        6.91       15.88     13.76 o 
  -5  -6   8      149.41      136.87     15.66 o 
  -4  -6   8       73.29       86.54     12.12 o 
  -3  -6   8      114.17      116.87     13.96 o 
  -2  -6   8      115.49      118.55     13.51 o 
  -1  -6   8       31.45       46.32     18.41 o 
   0  -6   8       80.16      103.14     19.60 o 
   1  -6   8        1.71       17.62      9.90 o 
   2  -6   8       67.71       63.94     24.15 o 
   3  -6   8       25.65       28.51     22.96 o 
   4  -6   8       60.19       33.26     29.50 o 
  -7  -5   8       40.00       46.16     11.98 o 
  -6  -5   8       17.37       21.84     11.88 o 
  -5  -5   8      187.27      186.50     17.83 o 
  -3  -5   8      179.13      189.70     16.87 o 
  -2  -5   8      129.07      135.37     13.26 o 
  -1  -5   8      152.57      191.63     23.76 o 
   0  -5   8       85.73       75.62     13.66 o 
   1  -5   8       64.97       60.58     14.85 o 
   2  -5   8        9.13       27.91     14.06 o 
   3  -5   8       12.04       19.99     17.62 o 
   4  -5   8       20.44       38.21     23.36 o 
   5  -5   8       33.27       48.70     29.70 o 
  -8  -4   8       27.76       41.79     11.00 o 
  -7  -4   8        4.02       21.76      9.01 o 
  -6  -4   8      314.54      297.61     32.86 o 
  -5  -4   8       16.89       21.10     10.59 o 
  -4  -4   8        3.33        5.79      5.77 o 
  -3  -4   8      762.51      812.82     51.08 o 
  -2  -4   8        8.60        6.34      7.13 o 
  -1  -4   8       93.79      115.02     16.63 o 
   0  -4   8        1.24       21.18     10.89 o 
   1  -4   8      169.41      162.73     19.20 o 
   2  -4   8      205.40      212.22     26.73 o 
   3  -4   8       92.88      111.85     22.96 o 
   5  -4   8        0.13        8.31     17.22 o 
   6  -4   8        3.21        6.53     19.01 o 
  -8  -3   8       34.23       35.51     13.26 o 
  -7  -3   8      205.51      234.91     22.48 o 
  -6  -3   8       95.69      110.78     14.48 o 
  -5  -3   8        0.37       11.26      6.14 o 
  -4  -3   8       90.82       94.18     15.94 o 
  -3  -3   8       57.64       55.83      9.70 o 
  -2  -3   8      338.27      314.18     23.36 o 
  -1  -3   8      164.58      153.62     17.03 o 
   0  -3   8       76.88       78.66      8.96 o 
   1  -3   8      165.60      140.28     10.82 o 
   2  -3   8       62.30       61.80      9.80 o 
   3  -3   8       12.46       14.15      6.99 o 
   4  -3   8       70.92       66.38     11.59 o 
   5  -3   8       14.39       17.12     10.47 o 
   6  -3   8        1.90       15.62     11.17 o 
  -8  -2   8       16.05       26.25     10.84 o 
  -7  -2   8       18.69       19.58      9.44 o 
  -6  -2   8       96.65      103.79     13.88 o 
  -5  -2   8      101.04      127.01     13.83 o 
  -4  -2   8      299.38      305.86     20.41 o 
  -3  -2   8      113.84      110.66     12.08 o 
  -2  -2   8      218.78      233.64     12.17 o 
  -1  -2   8        9.65        8.00      3.21 o 
   0  -2   8       53.99       48.07      6.37 o 
   1  -2   8      137.81      156.97     12.09 o 
   2  -2   8      236.91      246.58     16.25 o 
   3  -2   8       87.62       88.82     11.09 o 
   4  -2   8       22.07       28.53     13.96 o 
   5  -2   8        0.76       -2.66      6.23 o 
   6  -2   8        4.78       18.69     22.07 o 
   7  -2   8       17.63       14.65     11.88 o 
  -8  -1   8       69.54       92.58     16.30 o 
  -7  -1   8       39.98       54.49     11.82 o 
  -6  -1   8      123.41      142.42     16.42 o 
  -5  -1   8        1.16       12.61      6.46 o 
  -4  -1   8      121.23      117.20     14.45 o 
  -3  -1   8       83.07       94.04     11.88 o 
  -2  -1   8       86.52       82.71      6.34 o 
  -1  -1   8      122.36      123.50      7.72 o 
   0  -1   8      259.65      280.40     13.71 o 
   1  -1   8      233.79      198.73     16.04 o 
   2  -1   8       95.60       76.42     16.93 o 
   3  -1   8      163.06      100.52     63.55 o 
   4  -1   8      350.72      267.31     54.24 o 
   5  -1   8        0.69        0.79      4.48 o 
   6  -1   8        4.80        4.55      6.72 o 
   7  -1   8        9.31       20.98     14.45 o 
  -8   0   8        8.54       16.04     18.61 o 
  -7   0   8      100.31      103.63     16.11 o 
  -6   0   8        5.94       24.64     14.35 o 
  -5   0   8      132.56      119.49     13.37 o 
  -4   0   8      295.86      295.57     23.36 o 
  -3   0   8       92.37       88.10     11.09 o 
  -2   0   8      298.16      318.92     13.84 o 
  -1   0   8      372.02      397.72     15.38 o 
   0   0   8      118.54      115.84      6.99 o 
   1   0   8      455.84      466.81     29.50 o 
   2   0   8        9.27        6.36      7.42 o 
   3   0   8      294.95      293.65     18.51 o 
   4   0   8      115.41       95.13     10.07 o 
   5   0   8        8.61       12.08      8.91 o 
   6   0   8      211.01      196.58     25.14 o 
   7   0   8       49.21       55.63     16.23 o 
   8   0   8        9.35       15.64     12.87 o 
  -7   1   8       54.60       54.54     14.99 o 
  -6   1   8      131.73      166.93     20.45 o 
  -5   1   8      173.74      188.28     18.88 o 
  -4   1   8        0.68       15.05      7.13 o 
  -3   1   8       62.59       63.15      9.30 o 
  -2   1   8       33.72       23.69      3.37 o 
  -1   1   8       56.98       62.75      4.97 o 
   0   1   8      972.55     1040.44     30.09 o 
   1   1   8       75.43       70.29     10.99 o 
   2   1   8     1482.65     1692.36    322.39 o 
   3   1   8      321.51      324.08     24.75 o 
   4   1   8       32.91       44.15     10.69 o 
   6   1   8       20.73       20.59     10.89 o 
   7   1   8       45.78       27.91     14.06 o 
   8   1   8      118.69      114.23     23.76 o 
  -7   2   8       48.27       65.17     16.33 o 
  -6   2   8      118.16      133.76     16.99 o 
  -5   2   8       34.38       28.89      8.72 o 
  -4   2   8      715.75      645.38     41.18 o 
  -3   2   8      299.42      297.59     14.15 o 
  -2   2   8        6.45       10.71      3.15 o 
  -1   2   8       92.79       91.01      5.92 o 
   0   2   8      236.87      149.70     88.49 o 
   1   2   8      112.27      107.84      6.73 o 
   2   2   8      350.78      352.58     25.34 o 
   3   2   8       69.57       66.91     11.28 o 
   4   2   8      582.07      552.53     36.03 o 
   5   2   8        0.80       14.45      8.12 o 
   6   2   8      162.27      153.03     21.97 o 
   7   2   8      350.43      379.31     39.20 o 
   8   2   8      107.85      101.56     22.17 o 
  -7   3   8       80.11       82.41     16.51 o 
  -6   3   8        0.25       -3.81      8.03 o 
  -5   3   8      389.05      449.53     57.02 o 
  -4   3   8       40.84       42.37     12.08 o 
  -3   3   8      279.34      238.71     40.19 o 
  -2   3   8       46.59       47.52      5.02 o 
  -1   3   8       10.03        6.32      2.37 o 
   0   3   8      211.58      105.25     55.13 o 
   1   3   8       71.09       66.32      4.53 o 
   2   3   8      191.51      205.10     18.21 o 
   3   3   8      859.52      881.36     49.89 o 
   4   3   8        9.58       20.98      7.72 o 
   5   3   8        1.52       24.75      9.90 o 
   6   3   8       28.30       34.84     11.28 o 
   7   3   8        4.58       14.65     11.48 o 
   9   3   8      113.20      112.25     23.76 o 
  -6   4   8        2.11       16.80     10.94 o 
  -5   4   8        6.20       19.73      9.18 o 
  -4   4   8      296.52      322.69     30.69 o 
  -3   4   8      225.26      229.73     13.17 o 
  -2   4   8      203.07      191.35     11.05 o 
  -1   4   8       45.35       43.25      5.04 o 
   0   4   8      568.58      464.57     45.43 o 
   1   4   8       86.37       87.45      5.35 o 
   2   4   8       44.05       37.02      6.53 o 
   3   4   8      260.08      274.78     23.76 o 
   4   4   8      605.31      631.13     43.16 o 
   5   4   8      707.40      809.69     56.62 o 
   6   4   8        0.36       13.86     10.29 o 
   7   4   8        0.40        1.19      7.92 o 
   8   4   8       10.25       -1.19      9.50 o 
   9   4   8       14.34       21.18     16.83 o 
  -5   5   8      261.70      227.48     22.97 o 
  -4   5   8       13.59       10.10     11.09 o 
  -3   5   8       37.43       37.44      6.47 o 
  -2   5   8       79.42       76.83      8.09 o 
  -1   5   8      168.51      181.74     16.83 o 
   0   5   8      503.29      474.76     20.03 o 
   1   5   8       72.83       66.05      5.37 o 
   2   5   8       38.61       28.11      7.52 o 
   3   5   8      266.76      265.48     23.76 o 
   4   5   8      101.11       82.16     10.10 o 
   5   5   8      128.06      174.61     21.97 o 
   6   5   8       33.17       51.27     14.85 o 
   7   5   8       26.54       40.39     16.04 o 
   8   5   8       69.15       67.51     19.20 o 
   9   5   8       13.43       27.32     15.64 o 
  -5   6   8       15.07       48.55     16.13 o 
  -4   6   8       89.01       61.57     10.69 o 
  -3   6   8       38.28       44.94      8.68 o 
  -2   6   8       40.08       39.88      8.68 o 
  -1   6   8       98.10       84.08     11.51 o 
   0   6   8       52.62       60.82     12.57 o 
   1   6   8       55.07       49.15      7.66 o 
   2   6   8      122.02      118.98     16.43 o 
   3   6   8        2.45        9.30      7.13 o 
   4   6   8      384.32      393.96     33.46 o 
   5   6   8       66.09       57.81     10.89 o 
   6   6   8      134.26      138.18     23.16 o 
   7   6   8        2.26        9.11     12.08 o 
   8   6   8       98.03      118.39     26.33 o 
  -4   7   8       20.14       41.84     17.22 o 
  -3   7   8       12.79       17.42      9.30 o 
  -2   7   8      121.39       99.77     13.19 o 
  -1   7   8        2.59       14.98     25.93 o 
   0   7   8       47.50       47.28      9.92 o 
   1   7   8      305.73      315.72     28.01 o 
   2   7   8      145.42      152.46     20.39 o 
   3   7   8      545.91      586.19     46.13 o 
   4   7   8       16.13       16.83      9.50 o 
   5   7   8        8.99        3.17      8.51 o 
   6   7   8       13.03       25.74     10.10 o 
   7   7   8        0.39       26.13     16.04 o 
   8   7   8       43.83       35.04     16.63 o 
  -3   8   8       61.57       51.33     11.53 o 
  -2   8   8      146.54      124.71     15.89 o 
  -1   8   8      167.75      137.20     17.34 o 
   0   8   8       25.75       19.97      9.07 o 
   1   8   8       62.89       54.76     11.11 o 
   2   8   8       29.17       26.92      8.91 o 
   3   8   8      215.15      217.77     26.73 o 
   4   8   8       46.62       66.72     16.43 o 
   5   8   8      146.31      132.84     20.39 o 
   6   8   8       12.76       22.17     13.26 o 
   7   8   8        1.72       14.85     10.10 o 
   8   8   8        0.94       20.98     17.22 o 
  -1   9   8       86.52       68.20     14.64 o 
   0   9   8        0.42       30.69     24.55 o 
   1   9   8        0.29        3.21      7.25 o 
   2   9   8      126.35      127.49     20.59 o 
   3   9   8        5.12       26.53     13.66 o 
   4   9   8       15.33       21.38     10.89 o 
   5   9   8       49.66       54.05     15.05 o 
   6   9   8      149.02      204.70     30.69 o 
   7   9   8       18.91       23.76     12.27 o 
   0  10   8       10.20       38.87     19.20 o 
   1  10   8       43.16       20.45     15.34 o 
   2  10   8        9.43        6.53      9.50 o 
   3  10   8       12.57       14.85     12.27 o 
   4  10   8        4.61       12.27     12.27 o 
   5  10   8       13.20        4.16     11.28 o 
  -3  -8   9        0.08       11.88     18.21 o 
  -2  -8   9        1.45        5.15     12.08 o 
  -1  -8   9        9.12       20.39     17.82 o 
  -5  -7   9       36.48       20.15      9.35 o 
  -4  -7   9       43.75       35.07     10.49 o 
  -3  -7   9        1.57        9.70     12.27 o 
  -2  -7   9       14.99       34.64     19.99 o 
  -1  -7   9       17.72       23.16     14.06 o 
   0  -7   9        5.57        5.15     12.08 o 
   1  -7   9       25.24       14.06     13.66 o 
   2  -7   9        0.56       30.88     22.77 o 
  -6  -6   9        3.09        6.67      7.83 o 
  -5  -6   9      263.00      252.32     23.44 o 
  -4  -6   9       15.01       16.93      9.21 o 
  -3  -6   9       21.85       20.52      8.82 o 
  -2  -6   9       97.71      114.88     14.18 o 
  -1  -6   9       20.87       29.89     18.41 o 
   0  -6   9       82.05       61.17     19.60 o 
   1  -6   9       13.36       17.42     11.28 o 
  -7  -5   9       17.37       23.54     10.03 o 
  -6  -5   9       38.43       44.43     11.39 o 
  -5  -5   9      158.73      165.35     18.31 o 
  -4  -5   9       11.08       17.94      8.81 o 
  -3  -5   9        2.84       21.80      8.37 o 
  -2  -5   9      119.52      117.55     14.20 o 
  -1  -5   9       59.14       67.90     17.03 o 
   0  -5   9       37.30       36.43     12.47 o 
   1  -5   9        0.16        2.77      7.72 o 
   2  -5   9        0.28       -2.38     11.09 o 
   3  -5   9        4.34       15.24     18.02 o 
   4  -5   9       14.85       50.48     25.34 o 
  -7  -4   9       17.13       29.47      9.98 o 
  -6  -4   9      163.69      176.59     20.12 o 
  -5  -4   9        9.79       32.58     10.20 o 
  -4  -4   9        8.10        6.19      9.50 o 
  -3  -4   9       68.52       60.89     13.26 o 
  -2  -4   9       23.42       15.84      9.30 o 
  -1  -4   9      169.46      169.07     19.99 o 
   0  -4   9       70.52       85.72     19.99 o 
   1  -4   9        2.13       18.02      9.30 o 
   2  -4   9        0.19        3.96     10.49 o 
   3  -4   9       14.79        5.15     11.68 o 
   4  -4   9        9.06        3.17     13.07 o 
   5  -4   9       13.62       46.32     25.14 o 
  -7  -3   9       73.13       67.85     13.82 o 
  -6  -3   9       14.62       33.53     15.94 o 
  -5  -3   9       45.21       59.84     10.75 o 
  -4  -3   9       58.56       67.33     10.85 o 
  -3  -3   9       23.45       27.12      8.91 o 
  -2  -3   9       26.09       28.90      8.31 o 
  -1  -3   9       61.61       53.16      8.05 o 
   0  -3   9      108.23       97.35     10.51 o 
   1  -3   9      287.93      236.80     17.72 o 
   2  -3   9      117.50      113.01     11.96 o 
   3  -3   9        0.78        3.76      7.52 o 
   4  -3   9        7.58       -0.59      5.99 o 
   5  -3   9       14.61       35.98     12.65 o 
   6  -3   9        0.16       10.69     13.86 o 
  -7  -2   9        1.78       20.11      9.85 o 
  -6  -2   9       67.79       89.00     14.49 o 
  -5  -2   9       19.12       25.18     11.68 o 
  -4  -2   9       60.01       62.84     14.75 o 
  -3  -2   9      513.04      500.66     31.87 o 
  -2  -2   9      401.53      431.82     19.94 o 
  -1  -2   9        5.00        3.51      3.18 o 
   0  -2   9        5.97        0.86      3.69 o 
   1  -2   9        1.28        6.44      4.43 o 
   2  -2   9       84.63       94.07     10.63 o 
   3  -2   9        2.30       19.80      7.89 o 
   4  -2   9       68.31       72.57     12.04 o 
   5  -2   9       86.09      105.67     29.60 o 
   6  -2   9        7.99       13.46     10.69 o 
   7  -2   9       24.60        8.31     11.68 o 
  -7  -1   9        7.65        7.98      8.99 o 
  -6  -1   9       34.21       39.81     11.29 o 
  -5  -1   9        6.28       76.36     78.20 o 
  -4  -1   9      176.52      191.63     19.01 o 
  -3  -1   9       12.50       13.66      6.73 o 
  -2  -1   9      143.44      141.59      8.93 o 
  -1  -1   9       80.39       79.49      6.93 o 
   0  -1   9       10.16       11.77      4.36 o 
   1  -1   9      185.39      167.28     10.29 o 
   2  -1   9      147.87       85.78     41.97 o 
   3  -1   9        6.59        5.70      4.93 o 
   4  -1   9      236.10      227.98     17.64 o 
   5  -1   9       20.89       34.84     12.67 o 
   6  -1   9        2.06       25.93     14.25 o 
   7  -1   9        4.74       -0.40      8.91 o 
  -7   0   9       27.10       28.38     13.46 o 
  -6   0   9        1.59       -0.19      6.93 o 
  -5   0   9       19.82       17.39      7.75 o 
  -4   0   9      246.95      248.65     22.77 o 
  -3   0   9      268.01      271.81     21.38 o 
  -2   0   9      821.58      872.71     29.96 o 
  -1   0   9      137.20      130.08      8.68 o 
   0   0   9      621.03      657.47     24.26 o 
   1   0   9        2.88        2.18      4.75 o 
   2   0   9       40.38       43.85      5.90 o 
   3   0   9       12.20       13.42      4.94 o 
   4   0   9      105.51       77.41     15.24 o 
   5   0   9       78.73       95.82     17.22 o 
   6   0   9      111.38      131.65     21.97 o 
   7   0   9        0.97       -1.98      9.70 o 
  -7   1   9       19.47       18.77     10.95 o 
  -6   1   9      197.32      199.73     21.06 o 
  -5   1   9       73.64       92.87     12.83 o 
  -4   1   9      141.41      152.04     17.42 o 
  -3   1   9       33.86       33.06      7.32 o 
  -2   1   9       23.49       27.99      3.90 o 
  -1   1   9        0.53        2.80      3.27 o 
   0   1   9      323.55      315.27     13.07 o 
   1   1   9      690.29      665.38     42.17 o 
   2   1   9      227.47      255.64     15.74 o 
   3   1   9        9.15       11.28      7.92 o 
   4   1   9      394.50      384.06     34.45 o 
   5   1   9        3.79       20.59     10.89 o 
   6   1   9        5.66        5.35      9.50 o 
   7   1   9      197.44      216.78     30.88 o 
   8   1   9       41.00       28.11     16.83 o 
  -7   2   9       20.65       29.44     13.92 o 
  -6   2   9       27.27       31.42     13.02 o 
  -5   2   9        3.56       18.34     10.01 o 
  -4   2   9       29.03       32.86     11.28 o 
  -3   2   9      172.69      198.56     20.39 o 
  -2   2   9       11.46       16.10      4.75 o 
  -1   2   9       18.64       25.43      3.80 o 
   0   2   9       61.33       46.69     33.46 o 
   1   2   9      759.37      817.42     25.94 o 
   2   2   9        2.87       15.44      7.13 o 
   3   2   9      249.70      247.07     23.16 o 
   4   2   9      850.28      749.12     48.30 o 
   5   2   9       35.98       37.22     12.87 o 
   6   2   9       56.25       46.52     16.04 o 
   7   2   9      288.36      282.90     36.43 o 
   8   2   9       11.57       18.61     14.65 o 
  -6   3   9        5.51       19.74      9.78 o 
  -5   3   9       85.53       71.22     25.24 o 
  -4   3   9      179.53      160.75     19.20 o 
  -3   3   9      116.18       98.51     20.29 o 
  -2   3   9       35.49       32.87      3.88 o 
  -1   3   9        1.45        3.26      2.56 o 
   0   3   9        1.09        1.99      2.57 o 
   1   3   9      194.67      197.34      9.74 o 
   2   3   9       17.73       17.03      7.52 o 
   3   3   9      358.07      366.84     30.49 o 
   4   3   9       41.65       59.98     13.07 o 
   5   3   9        1.60        6.14      8.51 o 
   6   3   9      361.90      329.62     32.47 o 
   7   3   9        3.16        6.53     11.09 o 
   8   3   9       11.21       29.10     17.03 o 
  -6   4   9        4.11        1.07      8.08 o 
  -5   4   9        8.68       13.28     11.58 o 
  -4   4   9       21.17       30.88     12.47 o 
  -3   4   9       55.40       44.39      5.77 o 
  -2   4   9      156.73      132.68      8.98 o 
  -1   4   9        8.51        6.64      3.29 o 
   0   4   9      672.88      574.51     34.45 o 
   1   4   9       28.08       28.10      3.33 o 
   2   4   9       44.45       48.90     10.49 o 
   3   4   9       13.37       20.98      9.30 o 
   4   4   9       76.91       92.45     15.64 o 
   5   4   9      159.44      192.62     24.55 o 
   6   4   9       84.84       82.16     18.21 o 
   7   4   9       35.69       29.89     13.26 o 
   8   4   9        2.45       54.05     19.20 o 
  -5   5   9       79.89       96.23     16.60 o 
  -4   5   9        2.04        0.59      7.72 o 
  -3   5   9       15.65       19.05      5.53 o 
  -2   5   9      134.27      133.89     10.65 o 
  -1   5   9      938.77      854.05     50.58 o 
   0   5   9      641.73      540.64     42.37 o 
   1   5   9       10.45        5.22      3.08 o 
   2   5   9      103.65       90.08     14.06 o 
   3   5   9      375.36      296.36     22.37 o 
   4   5   9      272.35      327.05     32.07 o 
   5   5   9       57.69       68.89     15.64 o 
   6   5   9      146.51      204.70     28.31 o 
   7   5   9        5.09       20.59     13.86 o 
   8   5   9        9.76       22.96     13.86 o 
  -4   6   9       23.61       27.52     14.06 o 
  -3   6   9        5.03        1.39      8.12 o 
  -2   6   9      151.01      134.07     12.45 o 
  -1   6   9      733.63      725.18     33.15 o 
   0   6   9      190.43      185.80     12.27 o 
   1   6   9      177.37      157.98     10.64 o 
   2   6   9      591.84      587.18     39.99 o 
   3   6   9      118.97       97.60     17.03 o 
   4   6   9       67.69       48.70     10.89 o 
   5   6   9       24.19       23.56     12.67 o 
   6   6   9       73.15       88.49     20.19 o 
   7   6   9       71.61       84.53     22.77 o 
   8   6   9       66.23       72.65     22.57 o 
  -3   7   9       31.28       28.51      9.90 o 
  -2   7   9       36.42       29.20      9.08 o 
  -1   7   9       44.69       45.27     10.94 o 
   0   7   9       14.60       11.40      7.72 o 
   1   7   9        0.47       16.34      7.32 o 
   2   7   9        0.49        3.56      8.51 o 
   3   7   9      512.52      487.60     39.40 o 
   4   7   9      295.17      332.59     33.46 o 
   5   7   9       30.59       11.48      8.12 o 
   6   7   9        6.77       22.96     15.05 o 
   7   7   9       50.27       67.31     20.59 o 
   8   7   9        6.79        1.19     12.67 o 
  -2   8   9        2.33       35.14     25.84 o 
  -1   8   9       94.94       97.49     15.35 o 
   0   8   9        2.68        6.06     12.27 o 
   1   8   9       26.15       17.53      8.23 o 
   2   8   9      239.38      259.14     29.70 o 
   3   8   9       95.59       97.40     19.40 o 
   4   8   9        4.84        1.19      7.92 o 
   5   8   9       13.51       28.51     14.06 o 
   6   8   9        9.06       22.96     11.09 o 
   7   8   9       93.77      140.36     30.69 o 
  -1   9   9        3.34       44.83     30.69 o 
   0   9   9        2.58       11.25      9.43 o 
   1   9   9        0.69        3.37      9.50 o 
   2   9   9        9.43        6.34     10.69 o 
   3   9   9      101.50       99.58     20.39 o 
   4   9   9      159.44      154.42     24.15 o 
   5   9   9       39.23       45.33     15.44 o 
   6   9   9      103.46      153.43     29.30 o 
   2  10   9       17.47        4.16     10.69 o 
   3  10   9       15.85       30.49     16.23 o 
   4  10   9        2.55        8.12     12.08 o 
  -4  -7  10      103.46       95.03     22.77 o 
  -3  -7  10        0.09       22.77     15.24 o 
  -2  -7  10        1.45       21.58     19.20 o 
  -1  -7  10        0.10       -6.14     11.88 o 
   0  -7  10        0.11        3.17     11.88 o 
  -5  -6  10       19.90       31.80     11.89 o 
  -4  -6  10       14.57       25.78     24.85 o 
  -3  -6  10       17.83       34.22     10.88 o 
  -2  -6  10      131.38      155.04     17.92 o 
  -1  -6  10        4.05       -6.93     14.65 o 
   0  -6  10        0.45        9.70     14.06 o 
   1  -6  10       11.73       16.63     12.47 o 
   2  -6  10        1.68       33.65     21.18 o 
  -6  -5  10       46.34       51.04     13.36 o 
  -5  -5  10       27.02       29.92     10.33 o 
  -4  -5  10        1.06       30.56     10.39 o 
  -3  -5  10       43.89       57.72     12.60 o 
  -2  -5  10        3.94       10.76      8.08 o 
  -1  -5  10       15.03        2.38      7.92 o 
   0  -5  10        8.30       16.23     11.09 o 
   1  -5  10       32.38       21.78     11.68 o 
   2  -5  10       34.95       19.99     14.65 o 
   3  -5  10       44.88       72.65     24.35 o 
  -6  -4  10        6.59       11.91      8.76 o 
  -5  -4  10       22.92       30.43     10.35 o 
  -4  -4  10        3.65       -4.40      6.92 o 
  -3  -4  10        0.19       12.27     16.43 o 
  -2  -4  10       38.42       53.06     14.25 o 
  -1  -4  10      193.87      208.86     24.94 o 
   0  -4  10        3.96        3.17     11.28 o 
   1  -4  10        0.41       11.48      8.91 o 
   2  -4  10        2.27       14.06     11.09 o 
   3  -4  10       29.04       28.72     10.41 o 
   4  -4  10       14.68       39.00     23.76 o 
  -6  -3  10        1.79       15.59      8.64 o 
  -5  -3  10      176.77      204.31     32.86 o 
  -4  -3  10       16.62       21.34      8.65 o 
  -3  -3  10       66.65       73.64     13.46 o 
  -2  -3  10        2.64       10.49      8.12 o 
  -1  -3  10        8.28        8.55     11.19 o 
   0  -3  10       63.99       81.76     11.33 o 
   1  -3  10        9.38        9.03      4.61 o 
   2  -3  10      118.97      115.96     13.01 o 
   3  -3  10        3.73        8.64      7.72 o 
   4  -3  10        0.33       27.37     13.46 o 
   5  -3  10       73.78       69.49     19.80 o 
  -7  -2  10        0.55        0.54      9.30 o 
  -6  -2  10        6.68        9.41      8.71 o 
  -5  -2  10       13.22       30.09      9.92 o 
  -4  -2  10      157.67      178.45     19.80 o 
  -3  -2  10       37.25       30.49      9.70 o 
  -2  -2  10      230.47      248.11     15.30 o 
  -1  -2  10       11.83        9.83      4.69 o 
   0  -2  10       24.08       24.71      6.78 o 
   1  -2  10        4.88        4.64      5.09 o 
   2  -2  10       32.10       36.93      8.65 o 
   3  -2  10       45.62       53.11     10.83 o 
   4  -2  10       35.39       37.22     11.38 o 
   5  -2  10        0.20       -3.56     10.10 o 
   6  -2  10        4.48       -2.77      9.11 o 
  -7  -1  10        0.17        6.71     17.92 o 
  -6  -1  10        6.19       26.21     19.50 o 
  -5  -1  10        3.82       19.00     10.00 o 
  -4  -1  10      255.73      229.25     22.57 o 
  -3  -1  10      246.33      219.15     20.59 o 
  -2  -1  10       66.31       71.81      7.46 o 
  -1  -1  10      138.40      156.84     10.99 o 
   0  -1  10       25.69       24.82      5.83 o 
   1  -1  10        3.47        6.72      5.35 o 
   2  -1  10      240.61      223.11     24.75 o 
   3  -1  10      152.58      138.30     13.13 o 
   4  -1  10      215.45      201.33     25.34 o 
   5  -1  10       33.39       35.83     14.06 o 
   6  -1  10       11.04        9.11     12.47 o 
  -6   0  10        3.52        7.54     14.25 o 
  -5   0  10       60.76       58.22     12.26 o 
  -4   0  10       22.72       23.76      9.30 o 
  -3   0  10       49.75       47.71      9.50 o 
  -2   0  10      271.46      269.98     14.57 o 
  -1   0  10       59.45       57.91      6.56 o 
   0   0  10       10.90       11.98      3.92 o 
   1   0  10        1.93        5.69      4.55 o 
   2   0  10       74.80       60.98      6.83 o 
   3   0  10      129.31      104.92     17.82 o 
   4   0  10       70.42       72.06     16.63 o 
   5   0  10       11.30        9.90      9.90 o 
   6   0  10      115.90      119.18     23.16 o 
   7   0  10        0.34       -4.55     11.09 o 
  -6   1  10       92.35      103.41     17.82 o 
  -5   1  10      114.89      131.30     16.87 o 
  -4   1  10       63.71       65.33     12.47 o 
  -3   1  10      134.10      116.80     13.86 o 
  -2   1  10        6.77        8.59      4.33 o 
  -1   1  10      206.02      217.62     12.09 o 
   0   1  10       36.63       36.79      5.22 o 
   1   1  10       32.25       35.08      4.97 o 
   2   1  10       55.65       48.70     12.27 o 
   3   1  10       58.25       56.22     14.06 o 
   4   1  10      887.89      999.94     70.68 o 
   5   1  10      150.65      136.99     23.16 o 
   6   1  10       61.54       42.76     16.63 o 
   7   1  10      137.42      131.06     26.33 o 
  -6   2  10       19.95       17.55     13.76 o 
  -5   2  10        5.51       27.95     10.46 o 
  -4   2  10        3.83       20.59      9.50 o 
  -3   2  10      100.67      112.45     14.06 o 
  -2   2  10       32.23       26.13      5.02 o 
  -1   2  10       92.65      105.91      8.06 o 
   0   2  10        4.04        0.79      4.75 o 
   1   2  10     1090.31     1101.47     35.30 o 
   2   2  10      153.64      181.14     19.99 o 
   3   2  10      106.11       73.64     14.06 o 
   4   2  10        9.26       23.16     11.48 o 
   5   2  10       11.87        4.95      9.70 o 
   6   2  10      276.85      294.18     36.03 o 
   7   2  10       77.07       71.86     20.79 o 
  -6   3  10        1.33        6.43     10.87 o 
  -5   3  10       82.24       78.46     17.14 o 
  -4   3  10      191.29      196.98     24.35 o 
  -3   3  10      474.01      545.01     40.58 o 
  -2   3  10      245.06      239.76     13.72 o 
  -1   3  10        1.24        2.37      3.07 o 
   0   3  10        0.43       -0.43      2.34 o 
   1   3  10      408.77      392.77     29.50 o 
   2   3  10      170.43      168.27     20.19 o 
   3   3  10       53.48       44.15     12.47 o 
   4   3  10      745.48      849.49     59.39 o 
   5   3  10      115.35      127.89     20.59 o 
   6   3  10       10.53       17.03     13.66 o 
   7   3  10       45.44       36.23     17.03 o 
   8   3  10       13.02       25.54     17.62 o 
  -5   4  10        0.29        2.51      7.22 o 
  -4   4  10       11.78       12.27      9.11 o 
  -3   4  10      316.04      287.45     25.54 o 
  -2   4  10      260.31      205.24     21.97 o 
  -1   4  10       30.38       23.61      5.84 o 
   0   4  10      621.58      488.59     27.32 o 
   1   4  10      179.68      190.25     19.80 o 
   2   4  10        3.91       16.43      8.91 o 
   3   4  10      279.95      311.60     28.90 o 
   4   4  10        8.14       -4.95      8.91 o 
   5   4  10      167.90      172.63     24.15 o 
   6   4  10        0.58        8.12     10.69 o 
   7   4  10      128.47      130.86     23.76 o 
   8   4  10        2.80       22.77     16.63 o 
  -4   5  10        4.27       -0.20      7.32 o 
  -3   5  10      233.25      197.71     32.27 o 
  -2   5  10       44.43       46.46      6.65 o 
  -1   5  10      240.56      209.18     13.76 o 
   0   5  10      272.07      271.81     24.15 o 
   1   5  10       25.31       24.94      7.13 o 
   2   5  10       83.58       78.40     11.09 o 
   3   5  10       72.51       59.19     14.45 o 
   4   5  10      218.25      261.32     28.71 o 
   5   5  10      352.04      380.89     38.60 o 
   6   5  10       11.97       23.56     14.65 o 
   7   5  10       76.95      110.86     23.95 o 
   8   5  10       22.88       50.09     18.81 o 
  -4   6  10        2.66       -5.74     10.49 o 
  -3   6  10        8.89       14.25     10.49 o 
  -2   6  10       69.05       74.00      9.57 o 
  -1   6  10        0.33       -1.39      5.54 o 
   0   6  10      507.80      428.56     37.61 o 
   1   6  10       34.13       39.79     11.48 o 
   2   6  10       98.23      107.89     17.42 o 
   3   6  10        6.29       11.68      7.32 o 
   4   6  10      136.88      135.81     22.77 o 
   5   6  10       49.22       89.48     20.39 o 
   6   6  10      117.49      144.72     25.14 o 
   7   6  10       27.97       44.15     19.20 o 
  -3   7  10        1.75        5.35      9.90 o 
  -2   7  10        3.75       11.24     11.19 o 
  -1   7  10       21.39       19.17      6.85 o 
   0   7  10      126.00      120.20     11.88 o 
   1   7  10       73.97       64.93     12.87 o 
   2   7  10       39.70       44.54     12.27 o 
   3   7  10      167.89      187.48     25.14 o 
   4   7  10       10.52       24.75     10.10 o 
   5   7  10      115.00      162.14     26.92 o 
   6   7  10       23.78       46.72     19.20 o 
   7   7  10      181.36      273.40     39.79 o 
  -1   8  10       75.30       74.83     18.21 o 
   0   8  10        0.88       -3.96      9.11 o 
   1   8  10       61.48       66.12     17.03 o 
   2   8  10       87.69       78.59     16.43 o 
   3   8  10      225.29      209.25     26.73 o 
   4   8  10       67.23       87.50     20.79 o 
   5   8  10       75.80       64.74     15.64 o 
   6   8  10       55.73       60.18     20.98 o 
   0   9  10       19.46       28.11     13.07 o 
   1   9  10       29.82       36.23     15.64 o 
   2   9  10        8.58       21.78     13.86 o 
   3   9  10      104.23       98.19     19.80 o 
   4   9  10       77.71       87.11     20.39 o 
   5   9  10       22.55       27.32     16.04 o 
  -3  -6  11        3.15       -0.99      9.70 o 
  -2  -6  11        0.52       29.50     16.04 o 
  -1  -6  11        0.14        8.71     16.23 o 
   0  -6  11       22.80       48.30     19.40 o 
   1  -6  11       33.99        8.71     13.66 o 
  -5  -5  11        0.28        2.36      8.22 o 
  -4  -5  11        0.13       15.59     10.18 o 
  -3  -5  11       14.08       29.12     11.28 o 
  -2  -5  11       88.02      103.54     18.91 o 
  -1  -5  11        3.32        9.30     12.08 o 
   0  -5  11       49.53       45.33     16.23 o 
   1  -5  11        0.41        6.53     10.89 o 
   2  -5  11        3.98       19.99     17.62 o 
  -5  -4  11       35.48       39.64     17.72 o 
  -4  -4  11       11.16       13.42      8.78 o 
  -3  -4  11       24.19       31.69     10.75 o 
  -2  -4  11       13.85       18.41     11.88 o 
  -1  -4  11       80.54       87.30     18.21 o 
   0  -4  11        5.01       26.92     16.83 o 
   1  -4  11       38.15       33.65     12.47 o 
   2  -4  11       24.49       32.86     14.85 o 
   3  -4  11       11.45       14.65     12.08 o 
  -6  -3  11       38.38       45.94     12.68 o 
  -5  -3  11       42.18       75.61     14.32 o 
  -4  -3  11       26.70       33.54     15.05 o 
  -3  -3  11       47.98       43.16     12.27 o 
  -2  -3  11       95.46      105.12     17.62 o 
  -1  -3  11        1.65        8.19      9.80 o 
   0  -3  11        3.21       15.84      7.28 o 
   1  -3  11       12.60       10.53      9.30 o 
   2  -3  11       42.91       38.80      9.52 o 
   3  -3  11        3.93       18.69     18.31 o 
   4  -3  11        1.29        3.56      9.11 o 
  -6  -2  11       99.71      111.85     30.69 o 
  -5  -2  11       40.73       32.96     23.26 o 
  -4  -2  11      192.66      185.70     23.36 o 
  -3  -2  11       19.53       19.40      9.50 o 
  -2  -2  11       22.54       15.74      6.20 o 
  -1  -2  11       23.56       30.08      6.17 o 
   0  -2  11       66.79       70.39      9.84 o 
   1  -2  11      266.17      262.98     19.20 o 
   2  -2  11      140.26      134.22     15.29 o 
   3  -2  11       51.12       65.43     11.89 o 
   4  -2  11      101.51       85.52     20.59 o 
   5  -2  11        3.53        7.32     12.67 o 
  -5  -1  11      120.11      122.68     21.97 o 
  -4  -1  11        2.27        2.57      6.14 o 
  -3  -1  11      208.50      193.02     19.99 o 
  -2  -1  11       99.40      105.56     10.50 o 
  -1  -1  11        1.32        9.30      4.45 o 
   0  -1  11      102.61      104.76     10.63 o 
   1  -1  11       21.70       17.42      5.47 o 
   2  -1  11      419.12      377.13     35.44 o 
   3  -1  11      220.33      172.83     24.55 o 
   4  -1  11       46.18       40.78     14.85 o 
   5  -1  11       53.81       50.88     16.83 o 
   6  -1  11       66.78       90.47     24.35 o 
  -6   0  11       54.39       82.57     22.07 o 
  -5   0  11       57.15       54.71     13.01 o 
  -4   0  11        8.70       15.05      9.11 o 
  -3   0  11        9.96       15.44      8.51 o 
  -2   0  11      196.33      175.78     12.09 o 
  -1   0  11       12.58       18.17      5.18 o 
   0   0  11       42.07       52.07      7.04 o 
   1   0  11       17.38        9.24      4.43 o 
   2   0  11     1132.77     1173.36     77.21 o 
   3   0  11       39.92       46.72     14.45 o 
   4   0  11      408.32      376.54     39.59 o 
   5   0  11        1.32       15.24     12.67 o 
   6   0  11       24.56       33.46     15.44 o 
  -6   1  11       26.99       39.41     13.53 o 
  -5   1  11       80.17      134.49     38.60 o 
  -4   1  11        0.32       -1.78      5.74 o 
  -3   1  11      220.38      232.42     21.78 o 
  -2   1  11      116.59      109.34     10.21 o 
  -1   1  11      128.02      140.17     10.06 o 
   0   1  11       71.28       69.91      7.40 o 
   1   1  11        6.65        7.55      4.42 o 
   2   1  11      726.82      838.60     59.98 o 
   3   1  11       81.18      108.09     20.39 o 
   4   1  11        3.48        5.35      9.70 o 
   5   1  11      127.38      136.00     24.15 o 
   6   1  11       23.20       43.55     18.02 o 
   7   1  11      132.59      156.59     30.09 o 
  -5   2  11      218.59      284.58     55.23 o 
  -4   2  11       55.58       64.34     13.26 o 
  -3   2  11      112.12      104.92     15.05 o 
  -2   2  11        7.78       15.21      4.68 o 
  -1   2  11      367.74      398.19     19.54 o 
   0   2  11       10.79       12.42      3.79 o 
   1   2  11      227.63      198.37     20.59 o 
   2   2  11      186.13      183.72     20.98 o 
   3   2  11       99.33      114.62     17.42 o 
   4   2  11       53.92       63.75     17.22 o 
   5   2  11       43.27       59.39     18.61 o 
   6   2  11       81.10       91.86     22.77 o 
   7   2  11       24.20       33.46     18.41 o 
  -5   3  11      142.25      152.07     20.78 o 
  -4   3  11      352.93      357.33     33.65 o 
  -3   3  11       22.57       15.64      8.71 o 
  -2   3  11      122.03      138.67     10.89 o 
  -1   3  11       58.94       44.12      6.34 o 
   0   3  11      164.14       95.29     60.38 o 
   1   3  11      383.41      409.20     34.64 o 
   2   3  11       80.93       72.85     14.85 o 
   3   3  11       22.77       37.61     12.87 o 
   4   3  11        2.16        2.97      7.92 o 
   5   3  11      168.55      163.72     23.76 o 
   6   3  11      114.31      154.42     26.92 o 
   7   3  11       53.85       58.20     22.37 o 
  -4   4  11      182.12      211.04     29.30 o 
  -3   4  11       85.63      110.47     19.01 o 
  -2   4  11       89.43       92.87      9.83 o 
  -1   4  11        7.93        5.38      5.15 o 
   0   4  11      136.20      100.82     42.07 o 
   1   4  11       37.70       59.79     13.07 o 
   2   4  11       29.28       27.12     11.09 o 
   3   4  11      678.97      708.14     55.04 o 
   4   4  11       71.87      122.54     21.18 o 
   5   4  11      291.96      313.58     35.24 o 
   6   4  11       40.45       61.37     16.83 o 
   7   4  11       20.86       32.07     18.81 o 
  -4   5  11      115.81       85.92     18.61 o 
  -3   5  11        3.23       13.07      9.11 o 
  -2   5  11        7.79        4.56      7.72 o 
  -1   5  11      176.65      148.85     35.93 o 
   0   5  11      259.89      149.81     54.05 o 
   1   5  11       92.68      110.47     16.63 o 
   2   5  11       48.79       42.37     13.66 o 
   3   5  11       23.40       15.44     11.09 o 
   4   5  11       83.29       72.06     17.82 o 
   5   5  11      168.71      151.05     26.73 o 
   6   5  11       71.64      100.96     22.57 o 
   7   5  11       44.86       58.20     20.59 o 
  -3   6  11       15.62       17.82     12.87 o 
  -2   6  11      135.48      131.08     26.13 o 
  -1   6  11       44.98       49.70      7.86 o 
   0   6  11      142.75      116.21     18.02 o 
   1   6  11      114.67      113.04     17.22 o 
   2   6  11        3.52        0.20      4.95 o 
   3   6  11      317.33      400.49     40.39 o 
   4   6  11      339.75      426.23     43.75 o 
   5   6  11       23.25       30.69     15.05 o 
   6   6  11       16.65       20.79     15.84 o 
   7   6  11       27.25       51.08     21.78 o 
  -2   7  11        1.03       11.51      7.72 o 
  -1   7  11      244.59      226.29     17.42 o 
   0   7  11      211.59      188.86     22.17 o 
   1   7  11       30.34       33.06     13.46 o 
   2   7  11       36.52       53.45     15.84 o 
   3   7  11      115.24      104.13     16.63 o 
   4   7  11       69.57       37.61     12.08 o 
   5   7  11       31.53       61.77     19.60 o 
   6   7  11        3.98       12.27     13.86 o 
   0   8  11        0.88        0.20      6.73 o 
   1   8  11       98.40       82.16     18.02 o 
   2   8  11      113.08      104.53     20.39 o 
   3   8  11       49.86       82.36     20.59 o 
   4   8  11      141.64      104.53     18.21 o 
  -3  -5  12        1.39       13.33     11.48 o 
  -2  -5  12       29.92       35.29     13.65 o 
  -1  -5  12       63.41       55.83     25.54 o 
   0  -5  12       10.25        8.31     12.08 o 
   1  -5  12        6.16       35.63     17.22 o 
  -4  -4  12        0.14        7.37      8.80 o 
  -3  -4  12       32.40       32.49     13.21 o 
  -2  -4  12        1.88       23.95     13.66 o 
  -1  -4  12      105.63      100.17     23.36 o 
   0  -4  12       69.70       91.86     25.74 o 
   1  -4  12        2.80       -0.99      8.71 o 
   2  -4  12       16.63       48.11     18.41 o 
  -5  -3  12        0.79       17.99     28.61 o 
  -4  -3  12        4.99        1.91      7.61 o 
  -3  -3  12        2.24        9.70      8.71 o 
  -2  -3  12        7.75       17.22     12.08 o 
  -1  -3  12       80.20       98.18     17.12 o 
   0  -3  12      244.99      259.12     23.09 o 
   1  -3  12       32.87       35.99      9.37 o 
   2  -3  12       92.62       81.88     13.02 o 
   3  -3  12       12.99        4.36      9.70 o 
  -5  -2  12        7.78       32.76     25.54 o 
  -4  -2  12       71.56       89.28     17.82 o 
  -3  -2  12        6.35        2.97      7.72 o 
  -2  -2  12        0.20        5.71      5.44 o 
  -1  -2  12      164.27      152.29     23.56 o 
   0  -2  12      307.47      355.93     25.34 o 
   1  -2  12       67.21       56.45     11.04 o 
   2  -2  12       12.20       31.88      9.42 o 
   3  -2  12       58.03       52.46     17.82 o 
   4  -2  12       91.36       97.20     23.95 o 
  -5  -1  12      107.95      115.59     25.84 o 
  -4  -1  12       13.35       16.83      8.71 o 
  -3  -1  12        0.55        0.79      5.74 o 
  -2  -1  12       79.44       73.00      9.55 o 
  -1  -1  12       45.96       43.60      8.43 o 
   0  -1  12      448.15      473.42     31.68 o 
   1  -1  12      157.36      143.31     13.46 o 
   2  -1  12       27.86       35.04     13.66 o 
   3  -1  12      151.92      122.54     22.77 o 
   4  -1  12        1.26        3.37     10.29 o 
   5  -1  12        9.09       17.62     14.45 o 
  -5   0  12        8.20       16.14     12.18 o 
  -4   0  12       54.02       65.92     14.25 o 
  -3   0  12       62.37       66.32     12.27 o 
  -2   0  12      263.69      279.18     17.49 o 
  -1   0  12        4.27        3.94      4.28 o 
   0   0  12      296.91      347.03     21.39 o 
   1   0  12        2.78        8.95      4.94 o 
   2   0  12       44.13       48.50     15.64 o 
   3   0  12       61.24       58.01     17.22 o 
   4   0  12       61.08       89.88     20.79 o 
   5   0  12      117.81      109.68     24.75 o 
  -5   1  12       24.60       27.24     17.52 o 
  -4   1  12        0.38        1.98      7.32 o 
  -3   1  12       67.20       55.04     13.07 o 
  -2   1  12       33.02       36.95      6.93 o 
  -1   1  12       81.29       78.27      8.51 o 
   0   1  12       57.87       53.99      7.39 o 
   1   1  12      174.92      215.39     26.73 o 
   2   1  12       94.40      110.66     21.18 o 
   3   1  12      191.56      217.57     29.70 o 
   4   1  12       12.83       16.63     13.66 o 
   5   1  12        8.10       22.77     15.44 o 
   6   1  12       47.17       60.58     20.98 o 
  -4   2  12       18.60       23.56     11.68 o 
  -3   2  12       70.29       56.42     13.07 o 
  -2   2  12       89.13       88.63     13.76 o 
  -1   2  12       69.96       67.29     11.48 o 
   0   2  12       81.63       46.09     28.31 o 
   1   2  12      263.73      246.47     23.95 o 
   2   2  12      396.59      469.58     42.76 o 
   3   2  12        0.50        2.77      9.50 o 
   4   2  12      363.12      404.45     43.55 o 
   5   2  12        2.60       13.07     14.45 o 
   6   2  12       80.96       94.04     24.35 o 
  -4   3  12       25.41       44.74     13.26 o 
  -3   3  12       69.59       61.77     12.47 o 
  -2   3  12       81.81       84.58     12.57 o 
  -1   3  12        6.64        5.30      4.23 o 
   0   3  12       43.22       51.67     13.07 o 
   1   3  12      688.84      668.94     48.50 o 
   2   3  12       23.31       24.55     12.27 o 
   3   3  12      160.17      169.46     23.36 o 
   4   3  12       77.01       77.01     18.02 o 
   5   3  12       25.30       51.47     18.41 o 
   6   3  12      120.08      131.65     26.73 o 
  -3   4  12      156.92      139.77     18.61 o 
  -2   4  12        1.40        5.90      4.61 o 
  -1   4  12      192.03      171.70     12.68 o 
   1   4  12      392.82      382.28     35.83 o 
   2   4  12      107.21      112.45     20.98 o 
   3   4  12       42.08       45.53     15.44 o 
   4   4  12       15.06       22.96     13.86 o 
   5   4  12      223.29      231.23     30.69 o 
   6   4  12       50.60       63.94     18.61 o 
  -3   5  12       72.56       98.98     21.18 o 
  -2   5  12       60.94       66.91     13.86 o 
  -1   5  12       36.91       46.89     11.19 o 
   0   5  12       72.05       71.47     15.84 o 
   1   5  12      367.47      413.76     38.41 o 
   2   5  12       49.95       40.19     14.25 o 
   3   5  12        7.48       16.04     11.68 o 
   4   5  12      139.17      155.21     26.92 o 
   5   5  12       62.33       70.87     20.59 o 
   6   5  12      104.39      104.33     24.75 o 
  -2   6  12       41.47       51.47     11.68 o 
  -1   6  12       24.91       19.80      8.91 o 
   0   6  12      216.35      173.22     19.01 o 
   1   6  12       36.12       32.66     10.29 o 
   2   6  12      109.52      158.77     23.95 o 
   3   6  12        7.30       25.74     14.06 o 
   4   6  12       15.52        1.78      9.70 o 
   5   6  12       30.81       49.10     19.80 o 
   6   6  12       41.51       49.49     21.18 o 
  -1   7  12       26.27       35.24     12.47 o 
   0   7  12       43.85       33.26     14.65 o 
   1   7  12       35.41       26.92     10.10 o 
   2   7  12       65.10       53.06     13.26 o 
   3   7  12        6.58       14.85     13.46 o 
   4   7  12      123.74      147.49     28.51 o 
   5   7  12       58.73       62.95     21.38 o 
   2   8  12        2.91       30.09     13.66 o 
   3   8  12       29.08       28.11     12.08 o 
  -2  -4  13      158.59      135.21     26.13 o 
  -1  -4  13        8.56       17.03     14.65 o 
   0  -4  13       49.19       74.04     26.53 o 
  -3  -3  13       10.74       36.23     15.24 o 
  -2  -3  13      120.80      124.32     25.74 o 
  -1  -3  13       96.38      115.61     24.15 o 
   0  -3  13       23.36       21.88      9.60 o 
   1  -3  13       17.78       38.91     10.27 o 
   2  -3  13       17.98       28.11     18.61 o 
  -4  -2  13       39.99       42.37     14.85 o 
  -3  -2  13       54.43       50.48     15.24 o 
  -2  -2  13      115.44      118.78     21.18 o 
  -1  -2  13      188.90      181.75     17.39 o 
   0  -2  13       13.73       24.48      8.10 o 
   1  -2  13       50.60       45.08     11.80 o 
   2  -2  13        7.25       26.13     16.23 o 
   3  -2  13      128.31      130.26     27.52 o 
  -4  -1  13       28.30       24.15     10.29 o 
  -3  -1  13        1.89       -2.97      7.13 o 
  -2  -1  13      197.91      218.36     25.74 o 
  -1  -1  13      168.52      169.34     16.24 o 
   0  -1  13        0.81       15.33     15.14 o 
   1  -1  13        3.40       19.60     11.48 o 
   2  -1  13        0.57        3.56      9.11 o 
   3  -1  13       79.13       94.23     21.97 o 
   4  -1  13       70.70       59.59     20.79 o 
  -4   0  13       34.73       29.89     12.27 o 
  -3   0  13        0.23        3.17      6.93 o 
  -2   0  13      111.42      120.76     17.82 o 
  -1   0  13       78.12       89.51     10.94 o 
   0   0  13      175.86      188.11     15.93 o 
   1   0  13        5.39        9.50     10.69 o 
   2   0  13       72.48       64.34     18.81 o 
   3   0  13       58.96       67.71     19.40 o 
   4   0  13        1.24        2.18     11.28 o 
  -4   1  13        1.12       16.04     11.09 o 
  -3   1  13       61.15       52.26     13.66 o 
  -2   1  13       21.36       36.62     10.29 o 
  -1   1  13      289.34      287.85     18.77 o 
   0   1  13        2.75        1.19      8.12 o 
   1   1  13        7.98       52.46     16.04 o 
   2   1  13      407.23      432.76     45.93 o 
   3   1  13       12.36        7.52     10.69 o 
   4   1  13       22.17       23.16     16.23 o 
   5   1  13        1.66       -5.94     13.26 o 
  -3   2  13       15.34       25.54      9.90 o 
  -2   2  13       26.77       26.13      8.71 o 
  -1   2  13       88.44       78.57     13.96 o 
   0   2  13       83.33       78.40     16.43 o 
   1   2  13      106.42      127.10     22.37 o 
   2   2  13      352.35      379.11     40.19 o 
   3   2  13        4.98        2.38     10.10 o 
   4   2  13       22.53       37.42     17.62 o 
   5   2  13        1.02       27.72     17.62 o 
  -3   3  13      206.46      198.37     25.14 o 
  -2   3  13       43.44       45.73     11.48 o 
  -1   3  13       16.55       13.56      5.61 o 
   0   3  13       23.54       17.62     10.10 o 
   1   3  13       24.93       35.83     12.47 o 
   2   3  13      121.60      130.46     19.60 o 
   3   3  13      119.67      117.40     21.18 o 
   4   3  13       21.39       35.44     17.03 o 
   5   3  13       40.00       60.97     20.39 o 
  -2   4  13        5.29       27.91     10.49 o 
  -1   4  13      186.03      177.58     23.36 o 
   0   4  13       83.38      112.45     18.41 o 
   1   4  13        8.77       29.30     13.46 o 
   2   4  13       17.57       21.78     11.28 o 
   3   4  13        0.34        6.53     10.89 o 
   4   4  13       74.87       80.18     19.99 o 
   5   4  13      133.93      142.93     26.92 o 
  -1   5  13        6.90       13.26     10.89 o 
   0   5  13       76.08       74.24     17.42 o 
   1   5  13       59.73       57.21     16.04 o 
   2   5  13        8.57       20.98     13.66 o 
   3   5  13        5.15        5.15     11.28 o 
   4   5  13       39.14       55.83     18.21 o 
   5   5  13       91.05      102.94     25.54 o 
   0   6  13       70.02       60.78     18.61 o 
   1   6  13       10.86        9.90     12.08 o 
   2   6  13        7.45       15.84     12.08 o 
   3   6  13       39.82       37.42     14.85 o 
   4   6  13        7.59       -7.72     13.66 o 
   2   7  13       89.64      132.84     26.33 o 
  -1  -2  14       18.95       37.81     16.23 o 
   0  -2  14        5.70       28.94      9.69 o 
   1  -2  14       64.07       37.61     14.45 o 
  -2  -1  14       77.59       76.61     17.42 o 
  -1  -1  14        1.10        5.75      9.30 o 
   0  -1  14       36.10       44.15     16.23 o 
   1  -1  14        4.75       17.42     12.67 o 
   2  -1  14        4.27       21.18     15.24 o 
  -2   0  14       74.07       67.51     15.24 o 
  -1   0  14       38.45       42.66      8.88 o 
   0   0  14      129.37      125.91     21.97 o 
   1   0  14        5.65       28.51     15.24 o 
   2   0  14        6.97       24.35     16.43 o 
   3   0  14      133.94      126.90     25.14 o 
  -2   1  14       89.48      110.27     17.03 o 
  -1   1  14       76.04       85.32     19.20 o 
   0   1  14        5.91       17.22     11.68 o 
   1   1  14        0.38       -4.95      9.90 o 
   2   1  14       77.61       54.84     19.80 o 
   3   1  14        3.61       38.80     18.41 o 
  -2   2  14      108.81       88.49     15.84 o 
  -1   2  14       40.30       45.93     14.45 o 
   0   2  14       53.72       72.26     19.40 o 
   1   2  14       32.38       51.67     18.41 o 
   2   2  14       65.81       63.35     19.01 o 
   3   2  14        8.16       46.52     19.01 o 
   4   2  14        0.45        3.17     12.47 o 
   0   3  14        0.45       11.09     10.69 o 
   1   3  14       13.67       18.21     10.89 o 
   2   3  14      180.25      192.43     28.71 o 
   3   3  14       67.43       94.83     24.55 o 
   4   3  14       25.21       29.30     17.82 o 
   0   4  14       12.99        6.34     10.69 o 
   1   4  14       75.47       69.88     19.01 o 
   2   4  14       19.71       30.88     15.44 o 
   3   4  14       20.27       28.11     15.24 o 
   1   5  14       24.37       37.61     17.22 o 
   2   5  14        0.33       -6.34     12.08 o 
   3   5  14       28.49       40.39     17.62 o 
                                                 
